# Supplementary material for: 4-[(2′-Cyano­biphenyl-4-yl)meth­yl]morpholin-4-ium hexa­fluoridophosphate
Source: Acta Crystallogr Sect E Struct Rep Online. 2012 Apr 13;68(Pt 5):o1382. doi: 10.1107/S160053681201358X (PMC3344511; doi:10.1107/S160053681201358X)
Supplement: Supplementary file 1 [file e-68-o1382-sup1.cif]

##############################################################################
#                                                                            #
# This CIF contains the data in a paper accepted for publication in          #
# Acta Crystallographica Section E. It conforms to the requirements of       #
# Notes for Authors for Acta Crystallographica Section E, and has been       #
# peer reviewed under the auspices of the IUCr Commission on Journals.       #
#                                                                            #
# Full details of the Crystallographic Information File format               #
# are given in the paper "The Crystallographic Information File (CIF):       #
# a New Standard Archive File for Crystallography" by S. R. Hall, F. H.      #
# Allen and I. D. Brown [Acta Cryst. (1991), A47, 655-685].                  #
#                                                                            #
# The current version of the core CIF dictionary is obtainable from          #
# ftp://ftp.iucr.org/pub/cif_core.dic.                                       #
#                                                                            #
# Software is freely available for graphical display of the structure(s)     #
# in this CIF. For information consult the CIF software page                 #
# http://www.iucr.org/resources/cif/software.                                #
#                                                                            #
# This file may be used for bona fide research purposes within the           #
# scientific community so long as proper attribution is given to the journal # 
# article from which it was obtained.                                        #
#                                                                            #
##############################################################################
data_I
_audit_creation_method     SHELXL-97
_chemical_name_systematic
;
4-[(2'-Cyanobiphenyl-4-yl)methyl]morpholin-4-ium hexafluoridophosphate
;
_chemical_name_common     ?
_chemical_formula_moiety     'C18 H19 N2 O +, F6 P -'
_chemical_formula_sum     'C18 H19 F6 N2 O P'
_chemical_formula_iupac     'C18 H19 N2 O +, P F6-'
_chemical_formula_weight     424.32
_chemical_melting_point     ?
_symmetry_cell_setting     monoclinic
_symmetry_space_group_name_H-M     'C 2/c'
_symmetry_space_group_name_Hall     '-C 2yc'
loop_
    _symmetry_equiv_pos_as_xyz
    'x, y, z'
    '-x, y, -z+1/2'
    'x+1/2, y+1/2, z'
    '-x+1/2, y+1/2, -z+1/2'
    '-x, -y, -z'
    'x, -y, z-1/2'
    '-x+1/2, -y+1/2, -z'
    'x+1/2, -y+1/2, z-1/2'
_cell_length_a     24.912(11)
_cell_length_b     10.757(5)
_cell_length_c     14.925(7)
_cell_angle_alpha     90.00
_cell_angle_beta     91.07(3)
_cell_angle_gamma     90.00
_cell_volume     3999(3)
_cell_formula_units_Z     8
_cell_measurement_reflns_used     4512
_cell_measurement_theta_min     2.6251
_cell_measurement_theta_max     27.390
_cell_measurement_temperature     293(2)
_exptl_crystal_description     'Prism'
_exptl_crystal_colour     'Colourless'
_exptl_crystal_size_max     0.2000
_exptl_crystal_size_mid     0.2000
_exptl_crystal_size_min     0.2000
_exptl_crystal_density_diffrn     1.410
_exptl_crystal_density_meas     ?
_exptl_crystal_density_method     'not measured'
_exptl_crystal_F_000     1744
_exptl_absorpt_coefficient_mu     0.202
_exptl_absorpt_correction_type     multi-scan
_exptl_absorpt_process_details     '(CrystalClear; Rigaku, 2005)'
_exptl_absorpt_correction_T_min     0.8130
_exptl_absorpt_correction_T_max     1.0000
_exptl_special_details
;
;
_diffrn_ambient_temperature     293(2)
_diffrn_radiation_type     MoK\a
_diffrn_radiation_wavelength     0.71073
_diffrn_radiation_source     'fine-focus sealed tube'
_diffrn_radiation_monochromator     graphite
_diffrn_measurement_device_type     'Rigaku Mercury2'
_diffrn_measurement_method     'CCD_Profile_fitting'
_diffrn_detector_area_resol_mean     13.6612
_diffrn_reflns_number     21155
_diffrn_reflns_av_R_equivalents     0.0520
_diffrn_reflns_av_sigmaI/netI     0.0374
_diffrn_reflns_theta_min     2.06
_diffrn_reflns_theta_max     27.39
_diffrn_reflns_theta_full     27.39
_diffrn_measured_fraction_theta_max     0.993
_diffrn_measured_fraction_theta_full     0.993
_diffrn_reflns_limit_h_min     -32
_diffrn_reflns_limit_h_max     31
_diffrn_reflns_limit_k_min     -13
_diffrn_reflns_limit_k_max     13
_diffrn_reflns_limit_l_min     -19
_diffrn_reflns_limit_l_max     19
_diffrn_standards_number     ?
_diffrn_standards_interval_count     ?
_diffrn_standards_interval_time     ?
_diffrn_standards_decay_%     ?
_refine_special_details
;
Refinement of <i>F</i>^2^ against ALL reflections. The weighted <i>R</i>-factor
<i>wR</i> and goodness of fit <i>S</i> are based on <i>F</i>^2^, conventional
<i>R</i>-factors <i>R</i> are based on <i>F</i>, with <i>F</i> set to zero for
negative <i>F</i>^2^. The threshold expression of <i>F</i>^2^ >
\s(<i>F</i>^2^) is used only for calculating <i>R</i>-factors(gt) <i>etc</i>.
and is not relevant to the choice of reflections for refinement.
<i>R</i>-factors based on <i>F</i>^2^ are statistically about twice as large
as those based on <i>F</i>, and <i>R</i>- factors based on ALL data will be
even larger.
;
_reflns_number_total     4512
_reflns_number_gt     3216
_reflns_threshold_expression     I>2sigma(I)
_refine_ls_structure_factor_coef     Fsqd
_refine_ls_matrix_type     full
_refine_ls_R_factor_all     0.1171
_refine_ls_R_factor_gt     0.0839
_refine_ls_wR_factor_gt     0.1981
_refine_ls_wR_factor_ref     0.2183
_refine_ls_goodness_of_fit_ref     1.191
_refine_ls_restrained_S_all     1.191
_refine_ls_number_reflns     4512
_refine_ls_number_parameters     308
_refine_ls_number_restraints     0
_refine_ls_hydrogen_treatment     constr
_refine_ls_weighting_scheme     calc
_refine_ls_weighting_details
         'calc w=1/[\s^2^(Fo^2^)+(0.0935P)^2^+1.2795P] where P=(Fo^2^+2Fc^2^)/3'
_atom_sites_solution_hydrogens     geom
_atom_sites_solution_primary     direct
_atom_sites_solution_secondary     difmap
_refine_ls_shift/su_max     0.000
_refine_ls_shift/su_mean     0.000
_refine_diff_density_max     0.158
_refine_diff_density_min     -0.169
_refine_ls_extinction_method     none
_refine_ls_extinction_coef     ?
loop_
    _atom_type_symbol
    _atom_type_description
    _atom_type_scat_dispersion_real
    _atom_type_scat_dispersion_imag
    _atom_type_scat_source
    'C' 'C' 0.0033 0.0016
                         'International Tables Vol C Tables 4.2.6.8 and 6.1.1.4'
    'H' 'H' 0.0000 0.0000
                         'International Tables Vol C Tables 4.2.6.8 and 6.1.1.4'
    'N' 'N' 0.0061 0.0033
                         'International Tables Vol C Tables 4.2.6.8 and 6.1.1.4'
    'O' 'O' 0.0106 0.0060
                         'International Tables Vol C Tables 4.2.6.8 and 6.1.1.4'
    'F' 'F' 0.0171 0.0103
                         'International Tables Vol C Tables 4.2.6.8 and 6.1.1.4'
    'P' 'P' 0.1023 0.0942
                         'International Tables Vol C Tables 4.2.6.8 and 6.1.1.4'
_computing_data_collection     'CrystalClear (Rigaku, 2005)'
_computing_cell_refinement     'CrystalClear (Rigaku, 2005)'
_computing_data_reduction     'CrystalClear (Rigaku, 2005)'
_computing_structure_solution     'SHELXS97 (Sheldrick, 2008)'
_computing_structure_refinement     'SHELXL97 (Sheldrick, 2008)'
_computing_molecular_graphics     'SHELXTL (Sheldrick, 2008)'
_computing_publication_material     'SHELXTL (Sheldrick, 2008)'
loop_
    _atom_site_type_symbol
    _atom_site_label
    _atom_site_fract_x
    _atom_site_fract_y
    _atom_site_fract_z
    _atom_site_U_iso_or_equiv
    _atom_site_adp_type
    _atom_site_calc_flag
    _atom_site_refinement_flags
    _atom_site_occupancy
    _atom_site_symmetry_multiplicity
    _atom_site_disorder_assembly
    _atom_site_disorder_group
    N N2 0.32167(9) 0.0538(2) 0.37953(14) 0.0586(6) Uani d . 1 1 . .
    H H2A 0.3533 0.0143 0.3918 0.070 Uiso calc R 1 1 . .
    C C11 0.36122(12) 0.1175(3) 0.23215(17) 0.0587(7) Uani d . 1 1 . .
    C C2 0.49042(11) 0.2243(3) -0.01594(18) 0.0597(7) Uani d . 1 1 . .
    C C8 0.44407(11) 0.2199(3) 0.13211(17) 0.0568(7) Uani d . 1 1 . .
    N N1 0.42775(12) 0.0475(3) -0.07023(19) 0.0804(8) Uani d . 1 1 . .
    C C1 0.48586(12) 0.2708(3) 0.07186(18) 0.0598(7) Uani d . 1 1 . .
    C C3 0.52800(13) 0.2724(3) -0.0749(2) 0.0750(9) Uani d . 1 1 . .
    H H3A 0.5302 0.2411 -0.1328 0.090 Uiso calc R 1 1 . .
    C C15 0.27767(13) -0.0213(3) 0.4206(2) 0.0729(9) Uani d . 1 1 . .
    H H15A 0.2431 0.0145 0.4041 0.088 Uiso calc R 1 1 . .
    H H15B 0.2787 -0.1056 0.3977 0.088 Uiso calc R 1 1 . .
    C C7 0.45498(12) 0.1267(3) -0.04641(19) 0.0624(7) Uani d . 1 1 . .
    C C10 0.40494(13) 0.0482(3) 0.21080(19) 0.0679(8) Uani d . 1 1 . .
    H H10A 0.4072 -0.0341 0.2296 0.082 Uiso calc R 1 1 . .
    C C9 0.44606(13) 0.0986(3) 0.16145(19) 0.0685(8) Uani d . 1 1 . .
    H H9A 0.4756 0.0497 0.1478 0.082 Uiso calc R 1 1 . .
    C C14 0.31444(13) 0.0585(3) 0.27939(19) 0.0697(8) Uani d . 1 1 . .
    H H14A 0.2821 0.1050 0.2649 0.084 Uiso calc R 1 1 . .
    H H14B 0.3095 -0.0255 0.2570 0.084 Uiso calc R 1 1 . .
    C C12 0.35927(15) 0.2401(3) 0.2056(3) 0.0877(11) Uani d . 1 1 . .
    H H12A 0.3301 0.2892 0.2210 0.105 Uiso calc R 1 1 . .
    O O1 0.28375(13) 0.0972(4) 0.55657(19) 0.1302(13) Uani d . 1 1 . .
    C C13 0.40029(15) 0.2908(3) 0.1561(3) 0.0877(11) Uani d . 1 1 . .
    H H13A 0.3984 0.3738 0.1388 0.105 Uiso calc R 1 1 . .
    C C6 0.52083(15) 0.3653(3) 0.0969(2) 0.0810(10) Uani d . 1 1 . .
    H H6A 0.5191 0.3980 0.1545 0.097 Uiso calc R 1 1 . .
    C C4 0.56173(15) 0.3664(3) -0.0467(3) 0.0850(10) Uani d . 1 1 . .
    H H4A 0.5869 0.3986 -0.0856 0.102 Uiso calc R 1 1 . .
    C C18 0.32429(16) 0.1780(4) 0.4223(3) 0.0940(12) Uani d . 1 1 . .
    H H18A 0.2924 0.2252 0.4062 0.113 Uiso calc R 1 1 . .
    H H18B 0.3553 0.2229 0.4009 0.113 Uiso calc R 1 1 . .
    C C16 0.28390(18) -0.0235(5) 0.5209(2) 0.1058(14) Uani d . 1 1 . .
    H H16A 0.2547 -0.0710 0.5462 0.127 Uiso calc R 1 1 . .
    H H16B 0.3174 -0.0644 0.5373 0.127 Uiso calc R 1 1 . .
    C C5 0.55830(15) 0.4125(4) 0.0386(3) 0.0916(11) Uani d . 1 1 . .
    H H5A 0.5813 0.4759 0.0574 0.110 Uiso calc R 1 1 . .
    C C17 0.3284(2) 0.1644(5) 0.5233(3) 0.140(2) Uani d . 1 1 . .
    H H17A 0.3613 0.1211 0.5394 0.168 Uiso calc R 1 1 . .
    H H17B 0.3296 0.2461 0.5507 0.168 Uiso calc R 1 1 . .
    P P1 0.15365(4) 0.14226(9) 0.20740(6) 0.0750(3) Uani d . 1 1 . .
    F F1 0.1241(5) 0.2534(10) 0.2540(7) 0.141(3) Uani d P 0.65(2) 1 A 1
    F F2 0.1364(4) 0.1889(13) 0.1147(8) 0.152(4) Uani d P 0.65(2) 1 A 1
    F F3 0.2064(5) 0.2159(11) 0.2041(10) 0.136(4) Uani d P 0.65(2) 1 A 1
    F F4 0.0987(4) 0.0652(11) 0.2203(5) 0.113(2) Uani d P 0.65(2) 1 A 1
    F F5 0.1803(6) 0.0238(11) 0.1705(8) 0.135(4) Uani d P 0.65(2) 1 A 1
    F F6 0.1702(3) 0.0918(8) 0.3061(6) 0.108(2) Uani d P 0.65(2) 1 A 1
    F F1' 0.1419(7) 0.2894(14) 0.208(3) 0.161(9) Uani d P 0.35(2) 1 A 2
    F F2' 0.1432(9) 0.147(2) 0.1016(11) 0.144(8) Uani d P 0.35(2) 1 A 2
    F F3' 0.2163(6) 0.186(2) 0.1825(12) 0.106(5) Uani d P 0.35(2) 1 A 2
    F F4' 0.0981(6) 0.116(3) 0.2162(15) 0.168(10) Uani d P 0.35(2) 1 A 2
    F F5' 0.1754(15) 0.0133(19) 0.192(2) 0.183(12) Uani d P 0.35(2) 1 A 2
    F F6' 0.1687(9) 0.147(4) 0.3025(11) 0.185(10) Uani d P 0.35(2) 1 A 2
loop_
    _atom_site_aniso_label
    _atom_site_aniso_U_11
    _atom_site_aniso_U_22
    _atom_site_aniso_U_33
    _atom_site_aniso_U_12
    _atom_site_aniso_U_13
    _atom_site_aniso_U_23
    N2 0.0516(13) 0.0768(16) 0.0475(12) 0.0046(12) 0.0073(9) 0.0004(11)
    C11 0.0619(17) 0.0708(18) 0.0434(14) 0.0016(14) 0.0008(12) 0.0058(12)
    C2 0.0577(16) 0.0639(17) 0.0575(16) 0.0037(13) 0.0061(13) 0.0023(13)
    C8 0.0634(17) 0.0610(17) 0.0461(14) 0.0001(13) 0.0020(12) 0.0002(12)
    N1 0.0799(19) 0.094(2) 0.0675(17) -0.0107(16) -0.0001(14) -0.0165(15)
    C1 0.0620(17) 0.0611(17) 0.0566(16) -0.0026(14) 0.0022(13) 0.0024(13)
    C3 0.072(2) 0.084(2) 0.070(2) -0.0006(17) 0.0195(16) 0.0039(16)
    C15 0.071(2) 0.085(2) 0.0637(18) -0.0106(17) 0.0155(15) 0.0033(15)
    C7 0.0638(18) 0.076(2) 0.0481(15) 0.0040(16) 0.0055(13) -0.0039(14)
    C10 0.087(2) 0.0641(17) 0.0537(16) 0.0120(16) 0.0176(15) 0.0115(13)
    C9 0.077(2) 0.0720(19) 0.0575(17) 0.0198(16) 0.0156(15) 0.0090(14)
    C14 0.0677(19) 0.091(2) 0.0504(16) -0.0039(17) -0.0038(13) 0.0087(15)
    C12 0.078(2) 0.085(2) 0.101(3) 0.0250(19) 0.032(2) 0.026(2)
    O1 0.123(2) 0.188(3) 0.0812(18) -0.057(2) 0.0535(16) -0.049(2)
    C13 0.097(3) 0.0618(19) 0.106(3) 0.0170(18) 0.034(2) 0.0198(18)
    C6 0.091(2) 0.083(2) 0.069(2) -0.0196(19) -0.0070(18) -0.0045(17)
    C4 0.077(2) 0.085(2) 0.094(3) -0.0058(19) 0.0180(19) 0.017(2)
    C18 0.095(3) 0.093(3) 0.096(3) -0.028(2) 0.040(2) -0.034(2)
    C16 0.103(3) 0.153(4) 0.062(2) -0.017(3) 0.027(2) 0.012(2)
    C5 0.080(2) 0.088(3) 0.107(3) -0.029(2) -0.001(2) 0.011(2)
    C17 0.140(4) 0.196(5) 0.085(3) -0.075(4) 0.052(3) -0.065(3)
    P1 0.0695(6) 0.0775(6) 0.0778(6) 0.0104(4) -0.0032(4) -0.0038(4)
    F1 0.158(7) 0.082(4) 0.184(7) 0.038(4) 0.042(4) -0.015(4)
    F2 0.140(5) 0.199(9) 0.116(7) 0.038(6) -0.024(4) 0.072(6)
    F3 0.095(5) 0.089(4) 0.223(10) -0.024(4) -0.005(5) 0.038(5)
    F4 0.097(4) 0.146(6) 0.096(4) -0.045(4) -0.004(3) -0.003(3)
    F5 0.157(6) 0.112(7) 0.138(5) 0.028(6) 0.075(5) -0.029(5)
    F6 0.095(4) 0.136(5) 0.093(4) 0.011(3) -0.012(2) 0.032(4)
    F1' 0.129(10) 0.071(7) 0.28(3) 0.023(6) 0.021(10) -0.022(10)
    F2' 0.167(14) 0.198(15) 0.068(6) -0.089(13) 0.002(7) -0.033(9)
    F3' 0.061(5) 0.143(13) 0.113(7) 0.024(6) -0.004(5) 0.031(7)
    F4' 0.059(6) 0.22(3) 0.224(16) -0.005(9) 0.043(7) -0.003(13)
    F5' 0.22(2) 0.063(8) 0.27(3) 0.026(9) 0.080(17) 0.050(12)
    F6' 0.195(14) 0.30(3) 0.059(8) 0.041(16) -0.016(7) -0.055(11)
_geom_special_details
;
All e.s.d.'s (except the e.s.d. in the dihedral angle between two l.s. planes)
are estimated using the full covariance matrix. The cell e.s.d.'s are taken
into account individually in the estimation of e.s.d.'s in distances, angles
and torsion angles; correlations between e.s.d.'s in cell parameters are only
used when they are defined by crystal symmetry. An approximate (isotropic)
treatment of cell e.s.d.'s is used for estimating e.s.d.'s involving l.s.
planes.
;
loop_
    _geom_bond_atom_site_label_1
    _geom_bond_atom_site_label_2
    _geom_bond_site_symmetry_2
    _geom_bond_distance
    _geom_bond_publ_flag
    N2 C18 . 1.482(4) ?
    N2 C15 . 1.502(4) ?
    N2 C14 . 1.503(3) ?
    N2 H2A . 0.9100 ?
    C11 C10 . 1.362(4) ?
    C11 C12 . 1.378(4) ?
    C11 C14 . 1.513(4) ?
    C2 C3 . 1.396(4) ?
    C2 C1 . 1.409(4) ?
    C2 C7 . 1.440(4) ?
    C8 C9 . 1.377(4) ?
    C8 C13 . 1.384(4) ?
    C8 C1 . 1.492(4) ?
    N1 C7 . 1.142(4) ?
    C1 C6 . 1.386(4) ?
    C3 C4 . 1.375(5) ?
    C3 H3A . 0.9300 ?
    C15 C16 . 1.502(5) ?
    C15 H15A . 0.9700 ?
    C15 H15B . 0.9700 ?
    C10 C9 . 1.384(4) ?
    C10 H10A . 0.9300 ?
    C9 H9A . 0.9300 ?
    C14 H14A . 0.9700 ?
    C14 H14B . 0.9700 ?
    C12 C13 . 1.384(5) ?
    C12 H12A . 0.9300 ?
    O1 C16 . 1.403(5) ?
    O1 C17 . 1.423(5) ?
    C13 H13A . 0.9300 ?
    C6 C5 . 1.385(5) ?
    C6 H6A . 0.9300 ?
    C4 C5 . 1.370(5) ?
    C4 H4A . 0.9300 ?
    C18 C17 . 1.516(5) ?
    C18 H18A . 0.9700 ?
    C18 H18B . 0.9700 ?
    C16 H16A . 0.9700 ?
    C16 H16B . 0.9700 ?
    C5 H5A . 0.9300 ?
    C17 H17A . 0.9700 ?
    C17 H17B . 0.9700 ?
    P1 F4' . 1.421(17) ?
    P1 F6' . 1.463(16) ?
    P1 F5' . 1.51(2) ?
    P1 F2 . 1.527(8) ?
    P1 F3 . 1.536(9) ?
    P1 F5 . 1.543(9) ?
    P1 F1 . 1.574(7) ?
    P1 F2' . 1.597(15) ?
    P1 F1' . 1.610(14) ?
    P1 F4 . 1.615(9) ?
    P1 F6 . 1.616(7) ?
    P1 F3' . 1.678(17) ?
loop_
    _geom_angle_atom_site_label_1
    _geom_angle_atom_site_label_2
    _geom_angle_atom_site_label_3
    _geom_angle_site_symmetry_1
    _geom_angle_site_symmetry_3
    _geom_angle
    _geom_angle_publ_flag
    C18 N2 C15 . . 109.6(2) ?
    C18 N2 C14 . . 113.7(3) ?
    C15 N2 C14 . . 110.5(2) ?
    C18 N2 H2A . . 107.6 ?
    C15 N2 H2A . . 107.6 ?
    C14 N2 H2A . . 107.6 ?
    C10 C11 C12 . . 118.7(3) ?
    C10 C11 C14 . . 120.4(3) ?
    C12 C11 C14 . . 120.8(3) ?
    C3 C2 C1 . . 121.4(3) ?
    C3 C2 C7 . . 119.0(3) ?
    C1 C2 C7 . . 119.5(3) ?
    C9 C8 C13 . . 117.6(3) ?
    C9 C8 C1 . . 121.2(3) ?
    C13 C8 C1 . . 121.1(3) ?
    C6 C1 C2 . . 116.7(3) ?
    C6 C1 C8 . . 123.3(3) ?
    C2 C1 C8 . . 120.0(3) ?
    C4 C3 C2 . . 119.5(3) ?
    C4 C3 H3A . . 120.2 ?
    C2 C3 H3A . . 120.2 ?
    C16 C15 N2 . . 110.7(3) ?
    C16 C15 H15A . . 109.5 ?
    N2 C15 H15A . . 109.5 ?
    C16 C15 H15B . . 109.5 ?
    N2 C15 H15B . . 109.5 ?
    H15A C15 H15B . . 108.1 ?
    N1 C7 C2 . . 178.5(3) ?
    C11 C10 C9 . . 120.9(3) ?
    C11 C10 H10A . . 119.6 ?
    C9 C10 H10A . . 119.6 ?
    C8 C9 C10 . . 121.2(3) ?
    C8 C9 H9A . . 119.4 ?
    C10 C9 H9A . . 119.4 ?
    N2 C14 C11 . . 113.5(2) ?
    N2 C14 H14A . . 108.9 ?
    C11 C14 H14A . . 108.9 ?
    N2 C14 H14B . . 108.9 ?
    C11 C14 H14B . . 108.9 ?
    H14A C14 H14B . . 107.7 ?
    C11 C12 C13 . . 120.6(3) ?
    C11 C12 H12A . . 119.7 ?
    C13 C12 H12A . . 119.7 ?
    C16 O1 C17 . . 109.3(3) ?
    C8 C13 C12 . . 120.9(3) ?
    C8 C13 H13A . . 119.5 ?
    C12 C13 H13A . . 119.5 ?
    C5 C6 C1 . . 121.8(3) ?
    C5 C6 H6A . . 119.1 ?
    C1 C6 H6A . . 119.1 ?
    C5 C4 C3 . . 120.1(3) ?
    C5 C4 H4A . . 119.9 ?
    C3 C4 H4A . . 119.9 ?
    N2 C18 C17 . . 110.0(3) ?
    N2 C18 H18A . . 109.7 ?
    C17 C18 H18A . . 109.7 ?
    N2 C18 H18B . . 109.7 ?
    C17 C18 H18B . . 109.7 ?
    H18A C18 H18B . . 108.2 ?
    O1 C16 C15 . . 111.3(3) ?
    O1 C16 H16A . . 109.4 ?
    C15 C16 H16A . . 109.4 ?
    O1 C16 H16B . . 109.4 ?
    C15 C16 H16B . . 109.4 ?
    H16A C16 H16B . . 108.0 ?
    C4 C5 C6 . . 120.4(3) ?
    C4 C5 H5A . . 119.8 ?
    C6 C5 H5A . . 119.8 ?
    O1 C17 C18 . . 111.0(3) ?
    O1 C17 H17A . . 109.4 ?
    C18 C17 H17A . . 109.4 ?
    O1 C17 H17B . . 109.4 ?
    C18 C17 H17B . . 109.4 ?
    H17A C17 H17B . . 108.0 ?
    F4' P1 F6' . . 98.6(13) ?
    F4' P1 F5' . . 100.7(18) ?
    F6' P1 F5' . . 95.1(17) ?
    F4' P1 F2 . . 83.7(11) ?
    F6' P1 F2 . . 158.7(14) ?
    F5' P1 F2 . . 105.3(13) ?
    F4' P1 F3 . . 160.1(12) ?
    F6' P1 F3 . . 79.0(11) ?
    F5' P1 F3 . . 99.2(14) ?
    F2 P1 F3 . . 91.6(6) ?
    F4' P1 F5 . . 107.3(14) ?
    F6' P1 F5 . . 105.6(15) ?
    F2 P1 F5 . . 93.7(7) ?
    F3 P1 F5 . . 92.3(8) ?
    F4' P1 F1 . . 69.1(11) ?
    F6' P1 F1 . . 70.1(14) ?
    F5' P1 F1 . . 159.6(10) ?
    F2 P1 F1 . . 91.4(6) ?
    F3 P1 F1 . . 91.8(5) ?
    F5 P1 F1 . . 173.4(5) ?
    F4' P1 F2' . . 87.5(11) ?
    F6' P1 F2' . . 173.3(14) ?
    F5' P1 F2' . . 86.4(14) ?
    F3 P1 F2' . . 94.3(8) ?
    F5 P1 F2' . . 74.8(10) ?
    F1 P1 F2' . . 110.0(9) ?
    F4' P1 F1' . . 90.9(12) ?
    F6' P1 F1' . . 90.5(12) ?
    F5' P1 F1' . . 166.2(12) ?
    F2 P1 F1' . . 68.3(10) ?
    F3 P1 F1' . . 69.4(7) ?
    F5 P1 F1' . . 153.1(13) ?
    F2' P1 F1' . . 86.7(11) ?
    F6' P1 F4 . . 96.0(13) ?
    F5' P1 F4 . . 81.5(13) ?
    F2 P1 F4 . . 93.0(6) ?
    F3 P1 F4 . . 175.0(6) ?
    F5 P1 F4 . . 89.4(7) ?
    F1 P1 F4 . . 86.1(6) ?
    F2' P1 F4 . . 90.7(7) ?
    F1' P1 F4 . . 110.5(8) ?
    F4' P1 F6 . . 94.7(11) ?
    F5' P1 F6 . . 74.9(13) ?
    F2 P1 F6 . . 178.3(5) ?
    F3 P1 F6 . . 90.0(5) ?
    F5 P1 F6 . . 86.8(6) ?
    F1 P1 F6 . . 88.0(4) ?
    F2' P1 F6 . . 161.3(9) ?
    F1' P1 F6 . . 111.8(12) ?
    F4 P1 F6 . . 85.4(4) ?
    F4' P1 F3' . . 170.8(13) ?
    F6' P1 F3' . . 89.0(11) ?
    F5' P1 F3' . . 83.6(14) ?
    F2 P1 F3' . . 87.4(7) ?
    F5 P1 F3' . . 75.2(9) ?
    F1 P1 F3' . . 109.2(8) ?
    F2' P1 F3' . . 84.6(9) ?
    F1' P1 F3' . . 83.9(9) ?
    F4 P1 F3' . . 164.7(8) ?
    F6 P1 F3' . . 94.3(6) ?
loop_
    _geom_hbond_atom_site_label_D
    _geom_hbond_atom_site_label_H
    _geom_hbond_atom_site_label_A
    _geom_hbond_site_symmetry_A
    _geom_hbond_distance_DH
    _geom_hbond_distance_HA
    _geom_hbond_distance_DA
    _geom_hbond_angle_DHA
    N2 H2A N1 6_556 0.91 2.04 2.942(4) 170.5
    C10 H10A F1 4_545 0.93 2.43 3.296(9) 155.3
    C14 H14A F3 . 0.97 2.39 3.355(12) 170.6
    C15 H15A F6 . 0.97 2.46 3.377(8) 158.2
    C15 H15B F3 4_545 0.97 2.48 3.412(10) 161.0
    C15 H15B F3' 4_545 0.97 2.54 3.51(2) 172
    C10 H10A F1' 4_545 0.93 2.45 3.26(2) 145
    C14 H14B F1' 4_545 0.97 2.38 3.097(16) 130
    C5 H5A F2' 3_555 0.93 2.48 3.41(2) 178
    C17 H17B F6' 7_556 0.97 2.47 3.29(3) 143
data_global
_journal_date_recd_electronic     2012-03-20
_journal_date_accepted     2012-03-29
_journal_name_full     'Acta Crystallographica, Section E'
_journal_year     2012
_journal_volume     68
_journal_issue      5
_journal_page_first     o1382
_journal_page_last     o1382
_journal_paper_category     QO
_journal_paper_doi     10.1107/S160053681201358X
_journal_coeditor_code     RZ2727
_publ_contact_author_name     'Shi Juan Wang'
_publ_contact_author_address
;
Department of Applied Chemistry,
Nanjing College of Chemical Technology,
Nanjing 210048
People's Republic of China
;
_publ_contact_author_email     xuehuayu@njcc.edu.cn
_publ_contact_author_fax     ?
_publ_contact_author_phone     ?
_publ_section_title
;
4-[(2'-Cyanobiphenyl-4-yl)methyl]morpholin-4-ium hexafluoridophosphate
;
loop_
    _publ_author_name
    _publ_author_footnote
    _publ_author_address
    'Xue, Hua Yu' .
;
Department of Applied Chemistry,
Nanjing College of Chemical Technology,
Nanjing 210048, People's Republic of China
;
    'Wang, Shi Juan' .
;
Department of Applied Chemistry,
Nanjing College of Chemical Technology,
Nanjing 210048, People's Republic of China
;
