# Supplementary material for: 4-[(2′-Cyano­biphenyl-4-yl)meth­yl]morpholin-4-ium hexa­fluoridophosphate
Source: Acta Crystallogr Sect E Struct Rep Online. 2012 Apr 13;68(Pt 5):o1382. doi: 10.1107/S160053681201358X (PMC3344511; doi:10.1107/S160053681201358X)
Supplement: Supplementary file 2 [file e-68-o1382-Isup2.hkl]

# 
# h,k,l, Fc-squared, Fo-squared, sigma(Fo-squared) and status flag 
# 
data_I
_shelx_title ' 1 in C2/c' 
_shelx_refln_list_code          4 
_shelx_F_calc_maximum      231.83 
_exptl_crystal_F_000      1744.00 
_reflns_d_resolution_high  0.7725 
 
loop_ 
 _symmetry_equiv_pos_as_xyz 
 'x, y, z' 
 '-x, y, -z+1/2' 
 'x+1/2, y+1/2, z' 
 '-x+1/2, y+1/2, -z+1/2' 
 '-x, -y, -z' 
 'x, -y, z-1/2' 
 '-x+1/2, -y+1/2, -z' 
 'x+1/2, -y+1/2, z-1/2' 
 
_cell_length_a    24.9122 
_cell_length_b    10.7567 
_cell_length_c    14.9252 
_cell_angle_alpha  90.000 
_cell_angle_beta   91.075 
_cell_angle_gamma  90.000 
 
_shelx_F_squared_multiplier     1.000 
 
loop_ 
 _refln_index_h 
 _refln_index_k 
 _refln_index_l 
 _refln_F_squared_calc 
 _refln_F_squared_meas 
 _refln_F_squared_sigma 
 _refln_observed_status 
   6   0   0    49808.74    49499.30    102.60 o 
   8   0   0    18707.32    19275.72    176.76 o 
  10   0   0     1985.14     1712.73     24.97 o 
  12   0   0      322.09      332.71     11.14 o 
  14   0   0     2026.94     1863.27     37.54 o 
  16   0   0     2139.93     1829.94     32.58 o 
  18   0   0     1120.36     1160.95     45.70 o 
  20   0   0      183.99      162.21     23.75 o 
  22   0   0      191.24      122.14     32.66 o 
  24   0   0      741.30      773.78     90.84 o 
  26   0   0      453.97      328.97     70.87 o 
  28   0   0       13.18       11.28     21.38 o 
  30   0   0       96.42       40.62     16.37 o 
  32   0   0        9.42       -6.90     27.92 o 
   1   1   0        0.55       -1.62      1.62 o 
   3   1   0     1707.32     1302.85     23.50 o 
   5   1   0    10784.59    10033.54     46.26 o 
   7   1   0    26136.98    26090.95    189.54 o 
   9   1   0     2249.00     2174.88     24.47 o 
  11   1   0     2005.97     2138.96     42.27 o 
  13   1   0      250.01      189.30      7.54 o 
  15   1   0      806.06      752.60     11.44 o 
  17   1   0      470.95      395.29     15.49 o 
  19   1   0      777.37      682.25     14.79 o 
  21   1   0        7.51        1.72      9.28 o 
  23   1   0      898.21     1015.37     50.57 o 
  25   1   0      100.68      115.05     21.13 o 
  27   1   0       68.25       62.11     12.62 o 
  29   1   0        7.79        1.54     15.92 o 
  31   1   0       20.59       35.51     12.77 o 
   0   2   0     3364.98     3708.02     35.60 o 
   2   2   0    26466.76    24085.87    116.94 o 
   4   2   0      449.21      363.49      9.36 o 
   6   2   0    18395.27    20253.32    130.66 o 
   8   2   0    26489.18    26461.84    203.45 o 
  10   2   0     2363.33     2183.09     16.15 o 
  12   2   0     2833.31     2913.64     29.89 o 
  14   2   0     1824.36     1809.51     29.39 o 
  16   2   0        3.85       11.30      6.56 o 
  18   2   0      316.17      270.49     16.44 o 
  20   2   0      281.92      265.64     13.85 o 
  22   2   0      214.78      248.86     21.92 o 
  24   2   0        0.93       10.71      6.58 o 
  26   2   0        6.44       23.66      7.55 o 
  28   2   0       39.79        9.80     13.00 o 
  30   2   0        0.03        1.68     11.27 o 
   1   3   0    13769.14    12750.21     76.36 o 
   3   3   0     3836.51     3046.94     21.14 o 
   5   3   0        0.59       -1.18      5.74 o 
   7   3   0     1017.32     1088.85     24.06 o 
   9   3   0     2700.80     2752.72     30.78 o 
  11   3   0       98.98       68.17      6.89 o 
  13   3   0     2941.70     2997.43     34.21 o 
  15   3   0       29.18       61.78      8.48 o 
  17   3   0     1943.95     1946.27     34.44 o 
  19   3   0      187.72      236.78     20.83 o 
  21   3   0      309.40      346.37     29.45 o 
  23   3   0      362.19      371.32     22.85 o 
  25   3   0       24.05        7.82     10.68 o 
  27   3   0       36.31       53.76     17.00 o 
  29   3   0       32.45       30.43     19.77 o 
  31   3   0       18.13       27.95     11.91 o 
   0   4   0      211.15      272.63     19.14 o 
   2   4   0      415.54      371.41     10.54 o 
   4   4   0     2687.00     2680.11     25.26 o 
   6   4   0       45.68       30.39      5.70 o 
   8   4   0     1724.01     1860.56     26.08 o 
  10   4   0    11999.77    12456.57    212.01 o 
  12   4   0      549.34      487.87     10.50 o 
  14   4   0      197.71      170.41     13.12 o 
  16   4   0      993.54      882.84     20.71 o 
  18   4   0      113.42      133.04     12.52 o 
  20   4   0      546.43      607.50     21.72 o 
  22   4   0       56.88       55.80     13.40 o 
  24   4   0        0.29       21.35      9.34 o 
  26   4   0       27.40       30.53     20.11 o 
  28   4   0       13.62       -1.36     15.86 o 
  30   4   0        4.08       24.95     11.56 o 
   1   5   0       83.56      105.80     10.84 o 
   3   5   0      148.57      153.93     11.11 o 
   5   5   0      390.71      353.51      8.94 o 
   7   5   0      442.13      409.15     13.63 o 
   9   5   0     1260.78     1153.58     41.25 o 
  11   5   0      253.72      192.95     10.97 o 
  13   5   0     1226.97     1288.68     47.26 o 
  15   5   0        1.79        3.52      9.26 o 
  17   5   0      214.19      174.21     16.51 o 
  19   5   0       22.80       14.16     13.56 o 
  21   5   0        8.07       14.81     12.23 o 
  23   5   0       67.72       39.15     13.31 o 
  25   5   0       18.32       19.28      9.54 o 
  27   5   0        2.41       27.27     18.37 o 
  29   5   0        6.78       20.24     15.48 o 
   0   6   0     2955.76     3459.69     88.77 o 
   2   6   0     4381.84     4897.54     68.23 o 
   4   6   0      121.04      116.43     11.79 o 
   6   6   0      673.38      599.70     15.38 o 
   8   6   0       12.89       15.20      5.97 o 
  10   6   0      578.14      547.85     18.19 o 
  12   6   0      440.99      362.40     21.87 o 
  14   6   0        0.17       21.79     11.10 o 
  16   6   0      763.53      751.22     23.09 o 
  18   6   0       39.37       19.62      8.57 o 
  20   6   0       21.97       23.20     10.21 o 
  22   6   0       69.02       55.13     16.80 o 
  24   6   0       15.04       32.75     10.62 o 
  26   6   0      101.51       70.50     21.27 o 
  28   6   0        0.56       31.36     31.36 o 
   1   7   0     1334.84     1382.35     26.81 o 
   3   7   0     1727.61     1856.88     32.36 o 
   5   7   0      114.32      124.52     13.59 o 
   7   7   0     1183.79     1155.17     28.72 o 
   9   7   0     2965.18     2877.42     53.56 o 
  11   7   0       41.93       72.66     13.06 o 
  13   7   0      825.59      641.73     30.44 o 
  15   7   0      240.38      287.11     26.10 o 
  17   7   0        0.94        9.90      8.79 o 
  19   7   0        5.51       24.00     11.89 o 
  21   7   0       13.52        5.49     15.33 o 
  23   7   0      129.63       86.06     15.36 o 
  25   7   0        0.10        5.39     10.86 o 
  27   7   0       18.09       33.68     15.73 o 
   0   8   0     1269.73     1099.03     30.17 o 
   2   8   0      317.24      387.72     21.71 o 
   4   8   0        0.38       19.85     13.28 o 
   6   8   0      653.27      654.36     26.79 o 
   8   8   0     1077.57     1050.63     33.86 o 
  10   8   0     1510.16     1443.81     41.18 o 
  12   8   0      223.48      191.77     19.71 o 
  14   8   0      482.18      385.28     27.76 o 
  16   8   0       43.81       29.32      9.71 o 
  18   8   0        2.18       17.32     10.81 o 
  20   8   0       60.49       41.26     11.14 o 
  22   8   0       19.22       11.27      8.88 o 
  24   8   0       12.79       44.25     18.14 o 
  26   8   0       17.24        7.75     15.32 o 
   1   9   0       36.07       51.24     14.68 o 
   3   9   0       74.77       40.67     10.82 o 
   5   9   0       71.59      102.29     16.69 o 
   7   9   0      148.30      201.84     19.19 o 
   9   9   0        4.49       24.47     11.34 o 
  11   9   0     1419.81     1421.44     50.07 o 
  13   9   0       60.08       27.05     13.99 o 
  15   9   0       86.91       77.20     16.14 o 
  17   9   0        0.39       39.95     12.69 o 
  19   9   0      120.69       87.11     18.44 o 
  21   9   0       70.28       54.49     16.42 o 
  23   9   0        3.49       18.25     13.30 o 
   0  10   0      283.23      351.02     29.90 o 
   2  10   0        0.18       -1.72     11.04 o 
   4  10   0      214.92      282.00     18.18 o 
   6  10   0      227.91      248.66     20.52 o 
   8  10   0       16.33       32.15     10.81 o 
  10  10   0        4.43        1.73     11.95 o 
  12  10   0       85.72       74.91     13.43 o 
  14  10   0        4.68       11.67     12.06 o 
  16  10   0       18.97       25.35      9.06 o 
  18  10   0       21.78       27.08      7.88 o 
  20  10   0        0.66       14.98     12.95 o 
  22  10   0       10.04       41.08     15.21 o 
   1  11   0        0.01       14.63      9.93 o 
   3  11   0        2.67       12.85     10.03 o 
   5  11   0       44.71       39.67     12.03 o 
   7  11   0       75.76       65.19     13.10 o 
   9  11   0        1.30        6.31     11.75 o 
  11  11   0       11.47       28.20     11.57 o 
  13  11   0        4.82       23.95     11.46 o 
  15  11   0       15.28       12.01     11.41 o 
  17  11   0       31.57       43.34     21.47 o 
  19  11   0        4.85       26.23     18.81 o 
   0  12   0      221.77      186.20     31.49 o 
   2  12   0       22.08       32.10     11.78 o 
   4  12   0        1.87       20.97     11.86 o 
   6  12   0        2.15       13.56     12.68 o 
   8  12   0        0.48       28.32     12.20 o 
  10  12   0        3.10       23.21      8.66 o 
  12  12   0        0.21       21.51     13.19 o 
  14  12   0        1.04       42.20     19.99 o 
  16  12   0        9.35       18.08     18.89 o 
   1  13   0       35.12       38.69     14.57 o 
   3  13   0       10.46       39.07     12.09 o 
   5  13   0        2.31       32.41     12.81 o 
   7  13   0        3.89       40.02      9.67 o 
   9  13   0        7.06       35.23     17.32 o 
  11  13   0        0.19       30.32     13.65 o 
 -31   1   1        0.04       13.17     21.92 o 
 -29   1   1      119.77      113.21     20.46 o 
 -27   1   1       48.61       37.29     26.24 o 
 -25   1   1       39.55       36.25     11.52 o 
 -23   1   1      537.45      442.15     34.97 o 
 -21   1   1     1594.84     1747.91     40.81 o 
 -19   1   1     1593.80     1588.13     32.96 o 
 -17   1   1     1451.89     1370.62     32.92 o 
 -15   1   1     1998.21     2092.40     31.66 o 
 -13   1   1     4520.71     4228.73     58.96 o 
 -11   1   1     2458.12     2201.88     20.63 o 
  -9   1   1     1313.80     1330.38     16.51 o 
  -7   1   1    11572.24    10648.93     74.95 o 
  -5   1   1      917.52     1048.00     14.14 o 
   3   1   1     7216.40     6566.59     42.68 o 
   5   1   1     1563.30     1331.57     10.58 o 
   7   1   1     1744.69     1525.94     13.84 o 
   9   1   1     4068.00     4192.46     53.86 o 
  11   1   1      282.89      243.82      6.95 o 
  13   1   1        2.72        8.51      3.96 o 
  15   1   1      205.64      250.81     17.38 o 
  17   1   1     1099.56     1044.87     24.47 o 
  19   1   1      139.10      114.23     11.94 o 
  21   1   1       30.21       23.03      8.75 o 
  23   1   1       48.48       51.64      9.97 o 
  25   1   1      697.81      717.66     60.04 o 
  27   1   1      361.39      261.55     41.20 o 
  29   1   1       12.43       39.26     14.81 o 
  31   1   1       42.02       39.95     19.04 o 
 -30   2   1       33.31       38.93     15.72 o 
 -28   2   1        0.27       43.44     14.16 o 
 -26   2   1        4.26       10.42     10.71 o 
 -24   2   1       81.52      100.68     18.06 o 
 -22   2   1      193.83      218.56     28.12 o 
 -20   2   1     1232.26     1255.86     39.69 o 
 -18   2   1      309.39      240.59     13.21 o 
 -16   2   1      757.44      694.02     12.67 o 
 -14   2   1      908.68      978.28     18.42 o 
 -12   2   1      122.66      111.79     10.66 o 
 -10   2   1     2984.76     3019.26     34.39 o 
  -8   2   1      685.64      639.78     10.83 o 
  -6   2   1    51333.20    49131.97    349.44 o 
  -4   2   1     6320.67     6397.85     55.90 o 
  -2   2   1    17498.39    16333.17     89.23 o 
   2   2   1     8082.71     7590.33    167.78 o 
   6   2   1       30.65       36.98      4.47 o 
   8   2   1     5649.97     5969.98    108.64 o 
  10   2   1     2892.88     2766.63     43.30 o 
  12   2   1     4375.22     4674.64     70.63 o 
  14   2   1     1481.17     1532.68     33.03 o 
  16   2   1      764.60      682.44     24.43 o 
  18   2   1       27.97       28.13      7.58 o 
  20   2   1      327.37      355.93     18.64 o 
  22   2   1       25.87       28.43      7.95 o 
  24   2   1      112.95      101.69     11.81 o 
  26   2   1       18.12        9.24     11.75 o 
  28   2   1        9.04        4.03     17.67 o 
  30   2   1        5.94        3.51     12.18 o 
 -31   3   1        3.99       22.27     12.29 o 
 -29   3   1        0.12       23.70     12.40 o 
 -27   3   1        0.68       40.10     16.62 o 
 -25   3   1      206.85      188.61     31.37 o 
 -23   3   1       56.10       37.89      8.28 o 
 -21   3   1      401.74      420.71     30.72 o 
 -19   3   1     2846.50     3019.18     57.89 o 
 -17   3   1       32.87       40.33      7.99 o 
 -15   3   1      613.10      654.53     21.52 o 
 -13   3   1     2616.54     2620.21     50.81 o 
 -11   3   1     1092.29     1137.89     22.73 o 
  -9   3   1      613.55      503.77     14.77 o 
  -7   3   1      749.48      581.97     11.65 o 
  -5   3   1     1945.69     1944.93     23.60 o 
  -3   3   1      636.19      662.88     10.40 o 
  -1   3   1     1710.13     1779.96     14.79 o 
   1   3   1      709.02      745.01     10.88 o 
   3   3   1     1098.44     1030.88     17.78 o 
   5   3   1     1015.59     1107.82     16.01 o 
   7   3   1      616.70      724.24     12.81 o 
   9   3   1     1186.14     1309.40     21.51 o 
  11   3   1      195.71      145.13      9.66 o 
  13   3   1     2043.68     1854.25     27.81 o 
  15   3   1     1317.64     1384.58     29.66 o 
  17   3   1      619.13      659.15     17.12 o 
  19   3   1        2.08        9.63      6.13 o 
  21   3   1      210.18      206.51     17.33 o 
  23   3   1      609.72      632.13     29.84 o 
  25   3   1       63.80       41.93     17.85 o 
  27   3   1        3.00       31.90     17.32 o 
  29   3   1        6.29       21.73     13.65 o 
  31   3   1        0.08        4.72     14.27 o 
 -30   4   1        0.18       34.66     19.78 o 
 -28   4   1        1.25       31.47     16.21 o 
 -26   4   1       44.60       86.96     23.47 o 
 -24   4   1       30.53       29.23     13.20 o 
 -22   4   1      318.28      295.59     26.56 o 
 -20   4   1       29.82       26.13      7.77 o 
 -18   4   1      102.56      103.08     12.58 o 
 -16   4   1      212.57      188.06     16.27 o 
 -14   4   1     3132.20     3238.34     48.60 o 
 -12   4   1       52.73       66.46      6.29 o 
 -10   4   1     1451.10     1559.45     35.13 o 
  -8   4   1      885.38      977.26     16.21 o 
  -6   4   1        1.22       19.54      6.11 o 
  -4   4   1     1861.67     1928.33     27.72 o 
  -2   4   1     8484.89     8773.25     54.67 o 
   0   4   1     2092.55     2110.79     20.14 o 
   2   4   1     2634.95     2693.16     25.90 o 
   4   4   1     2893.81     3234.24     36.76 o 
   6   4   1       28.23       36.52      5.45 o 
   8   4   1      109.52       99.35      8.89 o 
  10   4   1     3727.52     3706.80     59.42 o 
  12   4   1     4868.49     5187.58    150.19 o 
  14   4   1     4401.93     4787.25     97.50 o 
  16   4   1      122.52      134.52     14.82 o 
  18   4   1       25.18       29.66      7.50 o 
  20   4   1       84.90       64.80      9.12 o 
  22   4   1      457.83      459.92     28.23 o 
  24   4   1       49.40       60.52     13.86 o 
  26   4   1       63.06       69.00     18.82 o 
  28   4   1        2.93       10.27     10.59 o 
  30   4   1        9.19       10.11     14.46 o 
 -29   5   1       54.83       47.38     13.30 o 
 -27   5   1        5.71       30.01     16.83 o 
 -25   5   1        0.56      -17.39     17.39 o 
 -23   5   1        4.29       20.40     11.85 o 
 -21   5   1      504.95      470.87     64.31 o 
 -19   5   1     1909.47     2001.31     37.35 o 
 -17   5   1       65.10       57.59      7.99 o 
 -15   5   1       61.31       67.83      7.38 o 
 -13   5   1     1868.63     1699.12     36.26 o 
 -11   5   1        3.69       16.86      6.69 o 
  -9   5   1     5939.96     5854.68     62.32 o 
  -7   5   1      550.74      389.43     17.99 o 
  -5   5   1     2419.77     2618.30     36.48 o 
  -3   5   1     1024.11      861.17     21.37 o 
  -1   5   1     2674.79     2732.65     37.72 o 
   1   5   1       35.43       18.86      7.16 o 
   3   5   1     3782.43     3791.58     40.94 o 
   5   5   1     1309.14     1494.70     25.70 o 
   7   5   1     1553.27     1324.96     26.57 o 
   9   5   1     1292.51     1326.43     47.64 o 
  11   5   1       16.53       12.93      6.35 o 
  13   5   1      710.60      641.86     21.67 o 
  15   5   1      834.95      881.38     15.95 o 
  17   5   1      505.81      472.57     25.24 o 
  19   5   1       75.87       77.84     12.24 o 
  21   5   1       11.69       21.96     16.31 o 
  23   5   1      155.48      156.59     25.12 o 
  25   5   1       23.66       38.46     14.22 o 
  27   5   1       25.41       30.19     10.97 o 
  29   5   1       26.29       30.03     15.13 o 
 -28   6   1       16.07       37.69     19.01 o 
 -26   6   1       33.33       14.92     12.96 o 
 -24   6   1       19.43       22.59      9.46 o 
 -22   6   1       10.46        7.05     13.59 o 
 -20   6   1       30.36       33.63     12.17 o 
 -18   6   1       26.55       44.55     15.25 o 
 -16   6   1      771.86      664.03     30.35 o 
 -14   6   1      261.97      226.35     18.14 o 
 -12   6   1     1886.26     1740.11     39.46 o 
 -10   6   1     4523.75     4525.11     69.46 o 
  -8   6   1     2861.17     3070.14     49.96 o 
  -6   6   1      617.61      634.38     21.19 o 
  -4   6   1     2678.49     2851.45     60.50 o 
  -2   6   1      658.45      726.77     20.44 o 
   0   6   1       33.66       62.40     10.78 o 
   2   6   1        0.39        4.07      8.94 o 
   4   6   1     2001.31     1936.00     27.16 o 
   6   6   1        6.46       19.40      7.18 o 
   8   6   1      541.69      494.36     14.80 o 
  10   6   1     1357.21     1255.96     27.86 o 
  12   6   1      216.46      207.65     19.03 o 
  14   6   1     2686.69     2755.45     57.42 o 
  16   6   1       10.31       13.10      7.80 o 
  18   6   1      135.49      115.07     14.85 o 
  20   6   1      319.57      273.14     29.19 o 
  22   6   1       46.89       32.59     11.43 o 
  24   6   1       49.15       19.38     12.72 o 
  26   6   1       38.55       33.38     14.54 o 
  28   6   1        0.34       26.90     14.80 o 
 -27   7   1        5.70       14.01     11.23 o 
 -25   7   1        9.92       21.69     17.18 o 
 -23   7   1       23.29       13.87     14.36 o 
 -21   7   1        1.19       21.74     21.06 o 
 -19   7   1        0.02       13.10     10.70 o 
 -17   7   1        6.51       21.90      7.81 o 
 -15   7   1        0.47       13.93      9.81 o 
 -13   7   1      696.61      675.51     34.89 o 
 -11   7   1      754.08      633.11     19.97 o 
  -9   7   1       25.41        2.78      9.82 o 
  -7   7   1      403.09      406.75     23.31 o 
  -5   7   1       76.46       91.18     15.19 o 
  -3   7   1       34.64       40.53     10.59 o 
  -1   7   1      108.25       58.14     11.88 o 
   1   7   1      389.49      476.59     20.11 o 
   3   7   1       23.01       28.44     10.15 o 
   5   7   1      644.89      594.38     16.99 o 
   7   7   1      254.94      211.29     15.75 o 
   9   7   1      127.05      131.07     13.36 o 
  11   7   1      556.79      541.45     24.78 o 
  13   7   1       19.42       28.85     11.87 o 
  15   7   1     1000.95     1065.23     31.32 o 
  17   7   1        9.04        6.84     10.75 o 
  19   7   1       73.21       65.60     16.61 o 
  21   7   1        0.26       27.82     12.43 o 
  23   7   1       54.37       59.76     14.68 o 
  25   7   1       52.58       41.88     14.42 o 
  27   7   1       20.36       17.33     12.16 o 
 -26   8   1        0.80       21.59     25.22 o 
 -24   8   1        8.22       34.74     10.83 o 
 -22   8   1       58.70       47.27     16.18 o 
 -20   8   1        3.75       10.94     13.52 o 
 -18   8   1        5.80      -15.18     15.75 o 
 -16   8   1        0.56       13.10      6.73 o 
 -14   8   1        0.03        4.83     11.20 o 
 -12   8   1      570.57      531.17     27.09 o 
 -10   8   1      240.84      220.23     18.48 o 
  -8   8   1      354.34      373.65     19.03 o 
  -6   8   1      637.64      706.94     21.63 o 
  -4   8   1      723.56      778.10     26.31 o 
  -2   8   1      612.60      721.43     28.12 o 
   0   8   1      303.58      345.02     18.96 o 
   2   8   1        2.34       22.25      8.41 o 
   4   8   1      843.84      830.44     22.85 o 
   6   8   1      507.69      444.38     19.77 o 
   8   8   1     2089.01     2234.83     51.08 o 
  10   8   1      169.19      179.68     17.51 o 
  12   8   1      198.51      173.23     19.29 o 
  14   8   1       79.05       89.39     14.08 o 
  16   8   1      233.52      195.99     18.72 o 
  18   8   1       15.19       24.50      7.49 o 
  20   8   1       29.30       26.90     12.94 o 
  22   8   1        3.05       18.95     13.33 o 
  24   8   1        0.61       18.05     15.76 o 
  26   8   1       35.86       55.92     13.88 o 
 -23   9   1       62.43       54.69     15.27 o 
 -21   9   1        2.21        5.75     12.13 o 
 -19   9   1       55.38       60.54     20.15 o 
 -17   9   1       38.31       50.69     14.83 o 
 -15   9   1       11.47        6.23      9.42 o 
 -13   9   1       85.96       90.42     13.05 o 
 -11   9   1        0.00       11.00     10.64 o 
  -9   9   1      313.52      335.09     23.44 o 
  -7   9   1       15.06       12.47      8.46 o 
  -5   9   1       18.60       19.80      9.01 o 
  -3   9   1      180.93      194.59     16.47 o 
  -1   9   1       20.15       30.47      9.66 o 
   1   9   1      835.09      919.44     33.40 o 
   3   9   1      535.24      492.29     23.74 o 
   5   9   1       18.08       31.45     10.12 o 
   7   9   1      113.60      129.18     15.44 o 
   9   9   1      351.04      364.53     30.62 o 
  11   9   1       24.74       28.26     13.06 o 
  13   9   1        3.34        8.03      8.28 o 
  15   9   1        7.48        9.84      7.77 o 
  17   9   1        4.78       -2.20     14.19 o 
  19   9   1       66.42       28.01     19.27 o 
  21   9   1        1.05       23.10     11.83 o 
  23   9   1       19.15       40.34     15.99 o 
 -22  10   1        8.68       44.84     20.09 o 
 -20  10   1       57.27       63.10     17.50 o 
 -18  10   1        0.89       -3.44     14.85 o 
 -16  10   1       15.09       19.25     13.69 o 
 -14  10   1       27.41       30.47     14.40 o 
 -12  10   1       31.94       29.88     11.89 o 
 -10  10   1       69.76       49.61     12.73 o 
  -8  10   1        0.17       15.80     10.16 o 
  -6  10   1      356.20      332.69     19.26 o 
  -4  10   1        4.99       14.02     10.28 o 
  -2  10   1        7.99       16.66     12.64 o 
   0  10   1       74.04       43.75     11.96 o 
   2  10   1      146.26      191.59     15.87 o 
   4  10   1      172.25      133.41     14.34 o 
   6  10   1       63.05       13.65     15.14 o 
   8  10   1       59.23       84.38     14.52 o 
  10  10   1      232.70      205.00     22.58 o 
  12  10   1        7.18       16.72      8.94 o 
  14  10   1       50.52       39.39     12.54 o 
  16  10   1        0.01       24.33     14.05 o 
  18  10   1       26.86       52.26     23.92 o 
  20  10   1       35.31       34.06     24.82 o 
  22  10   1        0.94       43.84     20.49 o 
 -19  11   1       20.59       12.67     16.70 o 
 -17  11   1       28.79       31.44     20.67 o 
 -15  11   1       23.13       25.32     13.54 o 
 -13  11   1        0.01       10.39     11.34 o 
 -11  11   1        0.41        5.13     13.70 o 
  -9  11   1        0.22       13.69     13.98 o 
  -7  11   1       78.38       62.80     13.64 o 
  -5  11   1       41.53       25.32     10.52 o 
  -3  11   1        8.23        4.29     13.90 o 
  -1  11   1      152.42      130.61     15.84 o 
   1  11   1        3.05       27.31     11.89 o 
   3  11   1        0.01       24.72      9.67 o 
   5  11   1      185.58      169.19     20.78 o 
   7  11   1        0.31       23.98     11.54 o 
   9  11   1        0.01       24.44     12.55 o 
  11  11   1       11.72       15.09      8.47 o 
  13  11   1        5.73       21.29      7.16 o 
  15  11   1        0.99        8.94     11.98 o 
  17  11   1       13.05       52.76     36.91 o 
  19  11   1       14.86       50.76     31.94 o 
 -16  12   1       17.49       18.10     24.97 o 
 -14  12   1        0.69       27.12     19.97 o 
 -12  12   1       40.68       58.08     19.22 o 
 -10  12   1       10.56       14.22     12.48 o 
  -8  12   1        3.45       39.94     13.77 o 
  -6  12   1       18.78       45.37     11.61 o 
  -4  12   1        0.15       32.75     10.27 o 
  -2  12   1       22.27       24.55     10.96 o 
   0  12   1       51.77       66.76     13.34 o 
   2  12   1       12.16       36.89     16.10 o 
   4  12   1      107.75      102.28     16.90 o 
   6  12   1        0.03       30.92     13.50 o 
   8  12   1       16.77       41.48     19.68 o 
  10  12   1       12.06       18.12     11.78 o 
  12  12   1        6.16       22.72     14.16 o 
  14  12   1        9.33       59.68     23.89 o 
  16  12   1       31.69       41.69     23.78 o 
 -11  13   1       26.85       28.87      9.93 o 
  -9  13   1       14.93       34.70      9.81 o 
  -7  13   1       20.00       28.65      8.07 o 
  -5  13   1        0.41       18.69      8.39 o 
  -3  13   1       21.67       34.07     11.72 o 
  -1  13   1        2.57       14.24     15.01 o 
   1  13   1        0.02       27.19     12.15 o 
   3  13   1        8.46       10.23     14.05 o 
   5  13   1        0.13       16.63     11.62 o 
   7  13   1       11.34       31.78      9.01 o 
   9  13   1       11.28        9.33     12.74 o 
  11  13   1       48.94       63.62     19.09 o 
 -32   0   2       21.48        9.79     36.26 o 
 -30   0   2       12.02       37.76     13.18 o 
 -28   0   2      130.39      118.50     37.51 o 
 -26   0   2      131.86      151.51     43.61 o 
 -24   0   2       33.20       16.86     22.73 o 
 -22   0   2      337.84      363.81     62.00 o 
 -20   0   2     3060.28     3222.78     83.33 o 
 -18   0   2     1679.32     1873.01     45.78 o 
 -16   0   2     2690.83     2655.94     45.62 o 
 -14   0   2     1699.68     1689.67     33.52 o 
 -12   0   2     1135.43      955.75     20.68 o 
 -10   0   2     2337.21     2674.68     37.36 o 
  -8   0   2      267.28      261.52     13.23 o 
  -6   0   2     8193.44     7678.59     36.65 o 
  -4   0   2    29809.14    30437.68    298.80 o 
   2   0   2     2944.53     2335.71     29.09 o 
   6   0   2     5779.49     5766.76    107.69 o 
   8   0   2     6956.31     6558.53     93.30 o 
  10   0   2      527.84      641.22     10.77 o 
  12   0   2      131.16      215.82     32.20 o 
  14   0   2       44.93       35.64     10.81 o 
  16   0   2      812.04      792.98     41.20 o 
  18   0   2      546.93      550.57     33.67 o 
  20   0   2     1052.29     1057.93     39.86 o 
  22   0   2       24.00       27.58     17.91 o 
  24   0   2      176.27      154.05     30.37 o 
  26   0   2       18.53       22.61     11.92 o 
  28   0   2      137.15      112.14     28.36 o 
  30   0   2        7.88       39.61     19.90 o 
 -31   1   2        8.84       28.51     18.92 o 
 -29   1   2       16.64       15.37      8.72 o 
 -27   1   2       15.29        9.97      6.91 o 
 -25   1   2       31.30       30.89     14.62 o 
 -23   1   2       11.85       32.29     19.65 o 
 -21   1   2     1810.00     1845.32     43.53 o 
 -19   1   2     2557.83     2492.69     55.82 o 
 -17   1   2        0.36        9.21      5.04 o 
 -15   1   2     6361.10     6807.21    103.07 o 
 -13   1   2     4445.26     4268.75     46.43 o 
 -11   1   2      340.69      304.33     11.52 o 
  -9   1   2      729.22      658.27     11.97 o 
  -7   1   2      231.11      259.25     10.12 o 
  -5   1   2    15028.04    14415.40    142.82 o 
  -1   1   2      496.12      517.10      6.09 o 
   1   1   2     4884.19     4896.81     25.30 o 
   3   1   2    14177.48    13375.58    136.20 o 
   5   1   2     8456.00     7882.40     64.83 o 
   7   1   2     1130.62     1324.13     14.66 o 
   9   1   2     3825.86     4210.76     76.91 o 
  11   1   2     1370.66     1439.06     20.57 o 
  13   1   2      198.15      160.03     16.18 o 
  15   1   2      339.85      300.35     16.91 o 
  17   1   2      718.61      873.91     24.75 o 
  19   1   2       54.56       46.70      9.55 o 
  21   1   2       79.48       80.20     11.22 o 
  23   1   2       22.28       22.84      8.76 o 
  25   1   2      106.27      129.53     29.88 o 
  27   1   2      100.16      109.69     20.93 o 
  29   1   2       44.88       37.18     13.04 o 
  31   1   2       15.55       39.59     16.04 o 
 -30   2   2        0.67       10.47     16.67 o 
 -28   2   2        6.42       44.34     14.03 o 
 -26   2   2       44.58       24.43     16.76 o 
 -24   2   2      183.10      173.30     20.29 o 
 -22   2   2        6.94        8.96     16.02 o 
 -20   2   2        1.30       17.61     12.51 o 
 -18   2   2     1058.07     1166.98     24.61 o 
 -16   2   2     1279.72     1350.86     32.44 o 
 -14   2   2     7990.41     8509.91     92.21 o 
 -12   2   2     2186.24     2232.80     39.86 o 
 -10   2   2     9855.45    10683.90    153.90 o 
  -8   2   2     2562.29     2291.07     21.47 o 
  -6   2   2      802.90      836.62     13.76 o 
  -4   2   2      454.96      544.18      8.28 o 
  -2   2   2      578.89      598.47      9.87 o 
   0   2   2      152.28      164.04      6.88 o 
   2   2   2    38464.16    40003.16    770.88 o 
   4   2   2    10642.81    11238.09     63.37 o 
   6   2   2    23859.28    25056.02    187.86 o 
   8   2   2       85.34       70.38      4.82 o 
  10   2   2      407.01      478.30     12.33 o 
  12   2   2    10188.06    11514.76    176.26 o 
  14   2   2     3784.08     3901.48     50.00 o 
  16   2   2       11.56       13.26      6.44 o 
  18   2   2      443.07      387.70     13.18 o 
  20   2   2        2.10       18.56      6.96 o 
  22   2   2      202.25      234.90     18.29 o 
  24   2   2        3.25        9.08     10.00 o 
  26   2   2      109.20      123.03     21.66 o 
  28   2   2        3.92       11.54     12.20 o 
  30   2   2        0.07       44.87     16.55 o 
 -31   3   2       18.23       25.23     13.70 o 
 -29   3   2       65.30       35.83     13.76 o 
 -27   3   2        0.03        2.40     19.42 o 
 -25   3   2      288.54      320.54     32.79 o 
 -23   3   2        0.77       19.70     12.40 o 
 -21   3   2       21.48       15.26      7.39 o 
 -19   3   2      550.88      575.51     40.29 o 
 -17   3   2      112.21      123.27     17.77 o 
 -15   3   2     5472.27     6199.36     91.85 o 
 -13   3   2     4062.24     4196.79     39.90 o 
 -11   3   2     3792.73     4495.14     49.36 o 
  -9   3   2     6227.41     6406.10    140.55 o 
  -7   3   2     1256.13      933.23     15.75 o 
  -5   3   2     1313.90     1255.59     17.90 o 
  -3   3   2     2794.86     2474.19     18.35 o 
  -1   3   2     1012.58     1025.47     14.45 o 
   1   3   2     6734.72     5962.81     35.61 o 
   3   3   2     7984.52     7442.95     46.60 o 
   5   3   2      377.38      437.92     13.22 o 
   7   3   2      815.17      831.83     15.78 o 
   9   3   2      467.20      422.62     12.08 o 
  11   3   2      199.18      171.89     11.94 o 
  13   3   2     1279.69     1067.44     20.29 o 
  15   3   2       16.75       21.17      7.27 o 
  17   3   2      177.55      161.06     15.30 o 
  19   3   2      684.74      710.42     27.75 o 
  21   3   2      127.76      112.82     10.96 o 
  23   3   2        0.23       19.30     16.09 o 
  25   3   2       21.17       14.14      8.40 o 
  27   3   2        7.66       11.33     21.18 o 
  29   3   2       14.94        7.74     30.05 o 
  31   3   2       30.03        3.72     25.95 o 
 -30   4   2        6.76       53.66     13.16 o 
 -28   4   2        0.99       24.09     19.51 o 
 -26   4   2       18.10       30.30     10.88 o 
 -24   4   2        0.80        6.79     30.61 o 
 -22   4   2      312.94      382.50     24.63 o 
 -20   4   2       42.10       27.87     15.58 o 
 -18   4   2      152.09      198.63     19.64 o 
 -16   4   2     2728.55     2894.59     49.04 o 
 -14   4   2        4.00       10.80     10.34 o 
 -12   4   2      988.92      965.69     35.62 o 
 -10   4   2     2814.04     2819.17     36.82 o 
  -8   4   2      301.81      292.14     10.40 o 
  -6   4   2     5230.73     5287.69     41.47 o 
  -4   4   2     2198.85     2238.54     24.61 o 
  -2   4   2        9.52        8.17      6.60 o 
   0   4   2       86.30       85.39      7.32 o 
   2   4   2      211.90      251.01      9.14 o 
   4   4   2     8848.35     9570.02    157.49 o 
   6   4   2     1172.65     1258.05     22.18 o 
   8   4   2     8679.87     9323.47    101.20 o 
  10   4   2      939.83     1040.96     24.19 o 
  12   4   2     3412.67     3822.36     85.16 o 
  14   4   2     2529.37     2586.10     44.80 o 
  16   4   2      237.46      222.92     19.89 o 
  18   4   2      379.15      438.44     19.98 o 
  20   4   2      150.03      126.57     14.83 o 
  22   4   2       56.03       65.65     13.83 o 
  24   4   2       94.84      112.97     16.70 o 
  26   4   2       68.15       72.08     14.85 o 
  28   4   2        0.01       18.16     23.58 o 
  30   4   2       33.60       50.12     58.82 o 
 -29   5   2        0.43        9.41     17.21 o 
 -27   5   2        4.47        1.89     22.93 o 
 -25   5   2       81.21       96.09     23.64 o 
 -23   5   2      118.04       52.82     16.64 o 
 -21   5   2        0.30        1.29     15.86 o 
 -19   5   2        3.43       21.66      9.16 o 
 -17   5   2      547.26      582.81     33.28 o 
 -15   5   2     1545.96     1422.68     59.69 o 
 -13   5   2       77.49       83.34      9.19 o 
 -11   5   2      507.35      533.28     18.81 o 
  -9   5   2      608.86      530.41     15.73 o 
  -7   5   2     3322.28     3177.45     48.11 o 
  -5   5   2     3851.28     4100.70     70.96 o 
  -3   5   2      109.47       66.14      9.45 o 
  -1   5   2      364.62      407.96     17.75 o 
   1   5   2      285.12      358.11     13.54 o 
   3   5   2      692.58      709.10     11.65 o 
   5   5   2       17.61       16.52      5.45 o 
   7   5   2      685.15      575.53     11.18 o 
   9   5   2      158.84      125.71     17.05 o 
  11   5   2      108.89      173.00     16.24 o 
  13   5   2      367.42      313.05     20.33 o 
  15   5   2       11.38       26.16     11.18 o 
  17   5   2      280.84      242.14     25.14 o 
  19   5   2        0.03        6.29      9.89 o 
  21   5   2       75.03       89.64     18.83 o 
  23   5   2       15.42       27.84      9.75 o 
  25   5   2       12.35       11.28     16.72 o 
  27   5   2        3.64        7.08     21.81 o 
  29   5   2        2.38       32.35     18.61 o 
 -28   6   2        9.65       35.77     16.94 o 
 -26   6   2       29.64       11.04     13.31 o 
 -24   6   2        1.25        9.92     18.83 o 
 -22   6   2      175.47      123.79     19.32 o 
 -20   6   2        2.34       -1.70     15.86 o 
 -18   6   2      152.44       91.72     16.92 o 
 -16   6   2      125.86      129.10     15.67 o 
 -14   6   2        0.70       15.09      6.98 o 
 -12   6   2      845.06      768.73     23.57 o 
 -10   6   2      661.61      660.99     18.38 o 
  -8   6   2     1743.21     1773.99     37.48 o 
  -6   6   2       99.21      102.70     16.41 o 
  -4   6   2     3299.83     3561.81     48.85 o 
  -2   6   2     1267.28     1299.91     28.25 o 
   0   6   2      362.02      444.90     19.45 o 
   2   6   2     5251.38     6115.67     76.64 o 
   4   6   2      255.92      324.52     14.80 o 
   6   6   2      966.99     1000.72     37.68 o 
   8   6   2      943.04      762.25     19.79 o 
  10   6   2       90.03       94.80     13.80 o 
  12   6   2        2.03       11.72      9.68 o 
  14   6   2      499.04      471.29     30.04 o 
  16   6   2       62.08       43.95     11.60 o 
  18   6   2        4.82       13.23      7.49 o 
  20   6   2      239.39      262.90     24.09 o 
  22   6   2      137.73       95.45     15.51 o 
  24   6   2        2.83       23.18     16.23 o 
  26   6   2       21.49       18.59     16.36 o 
  28   6   2        5.46       14.52     15.79 o 
 -27   7   2        9.79       20.55     14.36 o 
 -25   7   2       43.93       49.12     13.99 o 
 -23   7   2        7.16       17.61     12.64 o 
 -21   7   2       46.39       50.11     15.72 o 
 -19   7   2       19.44       50.37     13.75 o 
 -17   7   2      206.06      214.60     23.76 o 
 -15   7   2      950.83      883.72     23.46 o 
 -13   7   2      641.66      709.16     22.33 o 
 -11   7   2      650.22      607.31     23.75 o 
  -9   7   2     2916.23     3147.01     79.42 o 
  -7   7   2      136.91      135.76     13.13 o 
  -5   7   2     2919.71     3128.21     54.16 o 
  -3   7   2     1512.90     1462.85     31.12 o 
  -1   7   2        3.33       24.09     10.71 o 
   1   7   2     1732.01     1751.00     30.02 o 
   3   7   2      693.81      655.88     20.53 o 
   5   7   2     1309.49     1302.48     41.65 o 
   7   7   2     2278.23     2377.58     46.20 o 
   9   7   2      516.16      460.52     12.97 o 
  11   7   2      274.23      251.24     28.62 o 
  13   7   2     2702.38     2690.84     63.37 o 
  15   7   2        5.50       15.83      6.99 o 
  17   7   2        0.51       15.30      7.46 o 
  19   7   2       54.20       18.37     11.10 o 
  21   7   2       13.94       17.30     15.33 o 
  23   7   2       76.18       72.50     18.39 o 
  25   7   2        5.01       41.00     15.48 o 
  27   7   2       13.67       17.80     10.89 o 
 -26   8   2        1.62       21.45     14.27 o 
 -24   8   2       21.57       16.11      9.68 o 
 -22   8   2       24.72       29.76     14.89 o 
 -20   8   2        0.07        7.62     12.49 o 
 -18   8   2       16.64       29.09     16.73 o 
 -16   8   2        1.22       25.73     13.37 o 
 -14   8   2        1.51       24.82      8.35 o 
 -12   8   2        0.61       13.15      9.27 o 
 -10   8   2      787.53      846.70     27.95 o 
  -8   8   2      115.49      145.52     17.92 o 
  -6   8   2     1051.48     1048.51     48.31 o 
  -4   8   2     1593.16     1605.60     47.58 o 
  -2   8   2      105.27      109.93     13.78 o 
   0   8   2       36.59       16.66      9.30 o 
   2   8   2      688.30      818.26     22.48 o 
   4   8   2      959.83     1003.21     24.36 o 
   6   8   2      233.31      221.33     14.62 o 
   8   8   2      142.19      145.40     21.34 o 
  10   8   2      305.54      317.07     26.26 o 
  12   8   2       30.78       33.70     12.85 o 
  14   8   2      456.33      426.61     39.89 o 
  16   8   2       26.65       10.91     11.74 o 
  18   8   2      346.41      315.60     30.14 o 
  20   8   2       18.21       12.03     28.31 o 
  22   8   2        5.77       14.30     14.47 o 
  24   8   2       31.22       15.34     16.32 o 
  26   8   2       13.83       38.22     22.92 o 
 -23   9   2        1.39        1.50     11.37 o 
 -21   9   2       41.98       36.13     14.56 o 
 -19   9   2        0.47       21.86     10.23 o 
 -17   9   2        0.39       29.18     18.81 o 
 -15   9   2       38.17       32.87     19.30 o 
 -13   9   2       10.39       14.01     12.91 o 
 -11   9   2      771.45      726.67     33.26 o 
  -9   9   2      571.28      597.43     31.69 o 
  -7   9   2      789.44      715.92     23.52 o 
  -5   9   2       88.44       58.94     11.58 o 
  -3   9   2       27.02       32.87      8.95 o 
  -1   9   2      160.56      136.83     16.19 o 
   1   9   2        4.87       26.14     10.71 o 
   3   9   2        0.67       -7.59     11.54 o 
   5   9   2       36.07       54.39     10.23 o 
   7   9   2        5.07       15.97      8.70 o 
   9   9   2        7.63       14.64     10.68 o 
  11   9   2       23.42       23.57      9.68 o 
  13   9   2      274.34      255.29     27.95 o 
  15   9   2      145.82      118.13     17.53 o 
  17   9   2       22.42       25.55      9.26 o 
  19   9   2       18.58       21.84     27.61 o 
  21   9   2        5.37       10.88     18.08 o 
  23   9   2       29.39       51.29     19.15 o 
 -22  10   2        4.15       31.92     18.86 o 
 -20  10   2        4.25       35.22     11.17 o 
 -18  10   2        4.09       11.31     15.28 o 
 -16  10   2        2.18        8.93      9.82 o 
 -14  10   2        1.48       38.22     19.93 o 
 -12  10   2        8.37       30.65      9.03 o 
 -10  10   2       32.97       19.25     13.36 o 
  -8  10   2        2.57       25.35      9.63 o 
  -6  10   2        4.64       31.64      9.96 o 
  -4  10   2      188.18      225.57     25.52 o 
  -2  10   2      302.15      283.04     22.81 o 
   0  10   2      108.31       99.82     13.91 o 
   2  10   2       29.81       43.30     13.23 o 
   4  10   2      144.43      119.99     13.86 o 
   6  10   2       59.15       46.31     13.66 o 
   8  10   2      140.15      163.94     21.08 o 
  10  10   2       92.98      116.13     14.30 o 
  12  10   2        4.02       17.86      8.13 o 
  14  10   2        3.12        7.73     18.68 o 
  16  10   2       53.51       60.42     16.10 o 
  18  10   2        5.53       28.95     13.73 o 
  20  10   2       19.06       33.71     17.94 o 
  22  10   2        0.00       23.08     14.38 o 
 -19  11   2      142.72      137.75     27.70 o 
 -17  11   2        8.95       34.70     17.06 o 
 -15  11   2        1.65       35.36     12.73 o 
 -13  11   2       23.74       38.58     12.89 o 
 -11  11   2        0.00       19.90     10.93 o 
  -9  11   2       46.92       54.24     14.22 o 
  -7  11   2       18.58       25.00     16.78 o 
  -5  11   2      100.75       77.75     12.72 o 
  -3  11   2        2.44       19.09     11.05 o 
  -1  11   2        0.07       -1.27     11.43 o 
   1  11   2       12.02       19.33      9.50 o 
   3  11   2       12.92        1.55     13.77 o 
   5  11   2       48.30       55.36     14.69 o 
   7  11   2        0.14       37.80     13.92 o 
   9  11   2        4.31       20.49      9.21 o 
  11  11   2       70.77       69.11     12.54 o 
  13  11   2       17.25       28.68     12.75 o 
  15  11   2       39.36       33.98     19.59 o 
  17  11   2        9.90        8.59     21.86 o 
  19  11   2        4.58      -10.81     21.33 o 
 -16  12   2       45.71       27.04      9.21 o 
 -14  12   2        4.35        6.69     14.80 o 
 -12  12   2        4.91       12.00     13.52 o 
 -10  12   2        0.92       30.25     11.46 o 
  -8  12   2        3.70       21.64     14.47 o 
  -6  12   2        4.61       25.09     12.03 o 
  -4  12   2        0.22        2.12     12.77 o 
  -2  12   2       10.13       17.25     10.48 o 
   0  12   2        5.60       -2.89     11.95 o 
   2  12   2       28.72       53.30     17.96 o 
   4  12   2       77.74       60.63     12.01 o 
   6  12   2        6.00       13.92      9.95 o 
   8  12   2       19.17       20.96     10.19 o 
  10  12   2        4.68       35.87     15.84 o 
  12  12   2        0.05        4.62     10.58 o 
  14  12   2        0.02        3.49     11.19 o 
 -11  13   2       50.38       53.30     12.61 o 
  -9  13   2        5.22       26.02     11.04 o 
  -7  13   2        1.62       18.19     11.53 o 
  -5  13   2        1.19       27.42     14.78 o 
  -3  13   2       25.67       29.83     13.74 o 
  -1  13   2        2.67        4.60     16.34 o 
   1  13   2       14.86       27.48     13.99 o 
   3  13   2       11.29       16.18     10.26 o 
   5  13   2        2.38       30.58     10.41 o 
   7  13   2       33.16       40.33     14.22 o 
   9  13   2        3.69       26.85     22.28 o 
  11  13   2       10.30       36.92     16.64 o 
 -31   1   3       16.88       41.10     13.43 o 
 -29   1   3        0.72       16.54     10.70 o 
 -27   1   3        4.65       16.69     11.94 o 
 -25   1   3       42.47       53.11     22.71 o 
 -23   1   3      308.85      275.39     25.95 o 
 -21   1   3      504.41      548.83     36.49 o 
 -19   1   3     2114.48     2006.13     44.34 o 
 -17   1   3     1847.71     2038.09     62.35 o 
 -15   1   3     1723.90     1522.64     40.53 o 
 -13   1   3     4342.73     4374.79     64.49 o 
 -11   1   3    10657.51    12071.47    113.80 o 
  -9   1   3        8.99        6.75      7.29 o 
  -7   1   3     2420.27     2238.32     17.12 o 
  -5   1   3     5125.04     4628.52     27.12 o 
  -3   1   3    22747.20    21408.07     96.87 o 
  -1   1   3    25220.12    24904.88    132.15 o 
   1   1   3    53746.46    55678.66     97.87 o 
   3   1   3     3741.23     3508.26     30.97 o 
   5   1   3       58.92       53.90      3.99 o 
   7   1   3       24.66       29.46      3.68 o 
   9   1   3       11.21        8.59      4.03 o 
  11   1   3      352.16      366.37     15.51 o 
  13   1   3     3489.67     4052.88     41.94 o 
  15   1   3       11.00        6.38      5.89 o 
  17   1   3      539.23      521.51     21.40 o 
  19   1   3       34.16       20.86      8.30 o 
  21   1   3      103.29       78.44     10.91 o 
  23   1   3       61.06       62.26     10.96 o 
  25   1   3       30.97       40.24     11.21 o 
  27   1   3      106.42       89.45     24.81 o 
  29   1   3      154.71      157.48     35.40 o 
  31   1   3       76.93       78.43     29.23 o 
 -30   2   3        7.24       13.56     16.37 o 
 -28   2   3       60.71       62.17     13.57 o 
 -26   2   3       72.43       62.23     17.93 o 
 -24   2   3        0.75       25.81      8.93 o 
 -22   2   3      217.83      228.69     22.81 o 
 -20   2   3      281.85      248.16     19.74 o 
 -18   2   3      517.80      550.96     23.26 o 
 -16   2   3     4421.71     4660.55     83.93 o 
 -14   2   3      560.79      582.33     19.72 o 
 -12   2   3      143.12       84.55     13.00 o 
 -10   2   3      402.16      535.08     16.26 o 
  -8   2   3      733.62      890.51     15.21 o 
  -6   2   3       39.49       28.01      6.00 o 
  -4   2   3      143.14      135.54      6.41 o 
  -2   2   3     5845.13     5136.64     34.03 o 
   2   2   3     5830.93     5562.75     77.74 o 
   4   2   3        5.74       22.60      5.21 o 
   6   2   3       59.64       75.48      7.17 o 
   8   2   3      155.42      230.10      5.56 o 
  10   2   3        7.13       15.08      4.61 o 
  12   2   3        2.46        7.14      4.54 o 
  14   2   3      863.14      841.72     23.90 o 
  16   2   3     1350.99     1582.50     35.74 o 
  18   2   3      490.75      501.32     22.02 o 
  20   2   3      548.96      648.28     24.97 o 
  22   2   3       50.23       43.39      9.12 o 
  24   2   3      168.01      174.27     20.22 o 
  26   2   3        2.12        1.89     17.41 o 
  28   2   3       27.97       28.39     12.87 o 
  30   2   3       24.64       32.06     14.22 o 
 -31   3   3        4.61       16.57     19.39 o 
 -29   3   3       24.73       38.34     13.96 o 
 -27   3   3       45.31       42.93     17.21 o 
 -25   3   3        2.08        7.82      9.52 o 
 -23   3   3      207.64      216.84     33.97 o 
 -21   3   3      347.18      372.24     27.69 o 
 -19   3   3        8.48       27.77     11.45 o 
 -17   3   3       29.55       26.56     11.41 o 
 -15   3   3     3870.43     4274.99     92.66 o 
 -13   3   3        6.43       36.35     21.76 o 
 -11   3   3     1931.66     1984.62     31.10 o 
  -9   3   3     3663.54     3765.68     68.81 o 
  -7   3   3    10993.18    11708.87    157.79 o 
  -5   3   3     2692.61     3037.09     28.70 o 
  -3   3   3      618.17      570.24     11.52 o 
  -1   3   3      143.21      123.37      7.70 o 
   1   3   3     4492.19     4908.91     23.70 o 
   3   3   3     6119.23     6236.01     26.92 o 
   5   3   3     1991.51     2037.57     16.25 o 
   7   3   3     2187.77     2180.95     33.74 o 
   9   3   3      774.04      605.88     22.68 o 
  11   3   3      667.99      600.35     20.88 o 
  13   3   3        6.45        8.18      6.12 o 
  15   3   3      344.28      267.74     12.62 o 
  17   3   3       79.99       80.22      9.51 o 
  19   3   3        0.31       23.90      9.55 o 
  21   3   3      440.55      561.93     30.28 o 
  23   3   3        0.02        4.84     11.57 o 
  25   3   3        0.09       17.30      9.98 o 
  27   3   3       34.69       33.21     16.99 o 
  29   3   3        0.00       28.34     13.27 o 
 -30   4   3        1.73       25.78     11.66 o 
 -28   4   3        2.46       17.50     13.85 o 
 -26   4   3        3.54       37.90     15.93 o 
 -24   4   3       60.63       57.36     14.06 o 
 -22   4   3       92.58      102.73     11.81 o 
 -20   4   3       77.74       65.24     12.19 o 
 -18   4   3      736.42      756.88     32.20 o 
 -16   4   3      548.58      608.82     36.55 o 
 -14   4   3     1039.89      978.89     33.14 o 
 -12   4   3      643.23      703.61     20.38 o 
 -10   4   3     1864.75     1909.06     32.03 o 
  -8   4   3     2013.74     2276.77     29.61 o 
  -6   4   3     5218.58     5344.51     48.13 o 
  -4   4   3      555.88      567.82     13.63 o 
  -2   4   3      154.52      128.79     11.34 o 
   0   4   3    11761.50    12628.73    129.86 o 
   2   4   3       47.05       50.84      5.15 o 
   4   4   3     4040.28     3958.84     35.82 o 
   6   4   3      721.01      720.20     14.75 o 
   8   4   3      206.38      168.88     12.79 o 
  10   4   3     1409.35     1192.92     24.58 o 
  12   4   3        3.49        4.18      9.57 o 
  14   4   3      226.07      255.58     19.17 o 
  16   4   3       36.47       12.82      4.01 o 
  18   4   3      287.59      257.54     22.38 o 
  20   4   3      238.66      278.49     24.70 o 
  22   4   3       74.49       78.68     12.85 o 
  24   4   3        0.87       21.29      9.91 o 
  26   4   3       88.44       68.93     17.21 o 
  28   4   3        0.36       34.29     14.83 o 
 -29   5   3       53.43       49.75     13.30 o 
 -27   5   3        6.51       22.23     16.21 o 
 -25   5   3       54.65       68.94     20.36 o 
 -23   5   3       32.43       35.14     12.52 o 
 -21   5   3      148.37      193.06     20.35 o 
 -19   5   3      216.12      229.99     27.76 o 
 -17   5   3      796.78      755.89     31.97 o 
 -15   5   3     1701.36     1704.95     61.49 o 
 -13   5   3      733.50      795.10     15.82 o 
 -11   5   3     1834.23     1909.53     34.24 o 
  -9   5   3      859.50      809.64     19.05 o 
  -7   5   3      447.07      480.34     19.26 o 
  -5   5   3     3589.47     3709.97     41.71 o 
  -3   5   3      595.82      652.64     14.88 o 
  -1   5   3     1536.59     1493.86     25.79 o 
   1   5   3     1051.36      953.00     20.73 o 
   3   5   3      782.82      878.16     17.83 o 
   5   5   3      447.70      432.49      9.49 o 
   7   5   3     1238.66     1228.56     28.35 o 
   9   5   3        1.43        7.66     10.73 o 
  11   5   3      350.90      426.13     24.19 o 
  13   5   3     1647.42     1828.43     47.45 o 
  15   5   3       49.21       57.16     13.08 o 
  17   5   3      728.06      719.06     31.32 o 
  19   5   3       95.39      104.95     12.89 o 
  21   5   3        2.33       17.61      5.47 o 
  23   5   3      198.24      177.67     26.79 o 
  25   5   3        1.13        5.35     16.91 o 
  27   5   3      107.57      111.48     29.83 o 
  29   5   3        2.81       27.85     28.38 o 
 -28   6   3        0.01       16.91     12.55 o 
 -26   6   3        0.02       18.45     10.82 o 
 -24   6   3       68.38       88.49     25.70 o 
 -22   6   3       22.37       28.38     17.08 o 
 -20   6   3        1.33        6.47     11.84 o 
 -18   6   3       44.32       56.12     17.84 o 
 -16   6   3      160.08      179.10     18.77 o 
 -14   6   3       12.54       19.29      9.46 o 
 -12   6   3      966.94      879.32     18.11 o 
 -10   6   3     2110.82     2250.41     44.27 o 
  -8   6   3      251.18      226.90     20.49 o 
  -6   6   3     7460.17     8333.17    104.50 o 
  -4   6   3     3672.16     3664.16     39.25 o 
  -2   6   3        1.03        5.89      8.81 o 
   0   6   3     1132.14     1254.39     26.53 o 
   2   6   3      340.50      300.17     15.74 o 
   4   6   3      303.56      301.58     12.75 o 
   6   6   3      672.72      655.76     17.04 o 
   8   6   3     1765.65     1734.02     34.97 o 
  10   6   3     3692.64     3918.28     74.26 o 
  12   6   3     1816.89     1866.27     47.15 o 
  14   6   3        3.07       14.97     19.33 o 
  16   6   3       54.60       37.12     15.24 o 
  18   6   3      517.64      469.86     29.56 o 
  20   6   3       13.57       30.47     11.24 o 
  22   6   3      140.14      150.47     25.82 o 
  24   6   3      103.16       73.81     17.14 o 
  26   6   3        0.63       14.41     12.80 o 
  28   6   3        2.66       12.23     15.49 o 
 -27   7   3        5.43       16.93     10.55 o 
 -25   7   3       14.91       -0.13     15.52 o 
 -23   7   3       84.71       69.17     15.18 o 
 -21   7   3       13.24       20.33     12.63 o 
 -19   7   3        7.66       18.57     12.59 o 
 -17   7   3        3.85        8.88     12.25 o 
 -15   7   3      132.97      113.14     17.68 o 
 -13   7   3     1069.74     1211.80     31.86 o 
 -11   7   3      351.43      280.02     20.31 o 
  -9   7   3      145.29      154.69     16.28 o 
  -7   7   3       54.99       30.93     11.13 o 
  -5   7   3     1105.52     1132.27     31.03 o 
  -3   7   3       42.19       33.80     10.09 o 
  -1   7   3      120.81      135.95     13.77 o 
   1   7   3       69.35       75.34      9.88 o 
   3   7   3      449.79      439.33     20.78 o 
   5   7   3       42.00       18.92      6.21 o 
   7   7   3       82.08       83.47     15.31 o 
   9   7   3      378.72      351.69     31.72 o 
  11   7   3       26.90       27.44      9.11 o 
  13   7   3      309.07      258.66     25.79 o 
  15   7   3       19.56       19.73     11.91 o 
  17   7   3       61.84       83.11     12.77 o 
  19   7   3        1.49       37.15     13.77 o 
  21   7   3        4.30       45.15     19.58 o 
  23   7   3        1.02       30.53     26.24 o 
  25   7   3        8.74       50.97     20.86 o 
  27   7   3       13.77       34.41     16.81 o 
 -24   8   3        0.16       16.55     11.57 o 
 -22   8   3       14.24       15.42     12.06 o 
 -20   8   3        1.05       12.68     15.89 o 
 -18   8   3        1.47       19.50     15.30 o 
 -16   8   3       51.05       37.97     18.77 o 
 -14   8   3       11.32       15.72      6.48 o 
 -12   8   3      493.77      555.31     20.64 o 
 -10   8   3       37.92       31.26     10.49 o 
  -8   8   3      757.11      882.78     25.80 o 
  -6   8   3       22.13       25.71     11.06 o 
  -4   8   3       46.86       83.16     13.57 o 
  -2   8   3      457.47      457.93     21.45 o 
   0   8   3      102.09       79.45     13.14 o 
   2   8   3      611.05      595.60     28.56 o 
   4   8   3      755.03      802.65     24.45 o 
   6   8   3       23.00       25.25     11.80 o 
   8   8   3      425.81      480.20     27.41 o 
  10   8   3      862.14      829.69     40.24 o 
  12   8   3      499.48      491.34     30.33 o 
  14   8   3       40.10       31.81      8.35 o 
  16   8   3      187.97      129.23     26.33 o 
  18   8   3       14.91       19.75     10.54 o 
  20   8   3        8.05       41.42     18.62 o 
  22   8   3        5.37       44.98     17.52 o 
  24   8   3       10.96       40.18     13.94 o 
 -23   9   3       10.56       17.58     13.07 o 
 -21   9   3       15.42       38.13      9.67 o 
 -19   9   3       18.59       24.19     14.05 o 
 -17   9   3       54.17       72.43     14.58 o 
 -15   9   3       41.79       28.41     14.02 o 
 -13   9   3       12.07        9.65     11.69 o 
 -11   9   3      291.09      247.76     18.49 o 
  -9   9   3        9.87       17.94     11.16 o 
  -7   9   3      231.80      271.47     19.25 o 
  -5   9   3     1099.87     1248.56     34.63 o 
  -3   9   3       42.31       30.01     13.93 o 
  -1   9   3       97.61       89.81      9.93 o 
   1   9   3       64.94       60.97     10.62 o 
   3   9   3      162.94      145.89     17.74 o 
   5   9   3      498.19      541.73     21.67 o 
   7   9   3      742.65      780.61     43.79 o 
   9   9   3      133.23      143.03     20.65 o 
  11   9   3       40.47       48.17     11.29 o 
  13   9   3       77.91       70.77     12.35 o 
  15   9   3       12.73       27.03     13.30 o 
  17   9   3       64.18       53.28     17.80 o 
  19   9   3        4.03       25.58     23.07 o 
  21   9   3        0.01       36.20     23.69 o 
  23   9   3       63.56       94.20     29.85 o 
 -20  10   3        4.22       40.90     11.17 o 
 -18  10   3        0.40       17.73     12.05 o 
 -16  10   3       34.27       33.14     15.47 o 
 -14  10   3        0.22       29.37     10.89 o 
 -12  10   3        0.01        0.43     10.54 o 
 -10  10   3       18.89       24.70      8.73 o 
  -8  10   3       60.81       70.75     12.55 o 
  -6  10   3       98.90       86.44     11.62 o 
  -4  10   3       31.39       25.58     15.20 o 
  -2  10   3      103.25      112.45     14.04 o 
   0  10   3      308.69      288.36     22.68 o 
   2  10   3        7.36       13.35     11.08 o 
   4  10   3       16.49       34.51     13.80 o 
   6  10   3      228.64      210.84     25.74 o 
   8  10   3      126.85      139.91     19.47 o 
  10  10   3        0.21       22.05     11.02 o 
  12  10   3       24.99       36.96     17.23 o 
  14  10   3       74.99       65.97     26.99 o 
  16  10   3        2.83       15.04     12.10 o 
  18  10   3        0.60       20.93     20.98 o 
  20  10   3        6.54       25.27     15.40 o 
 -19  11   3        2.57       26.91      8.47 o 
 -17  11   3        4.30       18.89     11.32 o 
 -15  11   3       49.85       50.68     13.97 o 
 -13  11   3        1.39       15.50     11.31 o 
 -11  11   3        5.86        6.43     12.16 o 
  -9  11   3       25.28       53.60     11.87 o 
  -7  11   3       15.43       29.74     11.64 o 
  -5  11   3        5.03       17.06     14.57 o 
  -3  11   3        0.63       16.97      8.50 o 
  -1  11   3       68.38       53.31     11.16 o 
   1  11   3        2.07       45.02     10.09 o 
   3  11   3       31.65       39.87     12.66 o 
   5  11   3        1.49       26.35      9.28 o 
   7  11   3       20.69       17.48     16.71 o 
   9  11   3        9.87       39.74     13.27 o 
  11  11   3       51.23       40.59     14.69 o 
  13  11   3        5.74       33.78     10.83 o 
  15  11   3        0.24       24.80     13.79 o 
  17  11   3        0.27       39.77     18.51 o 
  19  11   3        7.67       21.96     15.59 o 
 -14  12   3        3.29        4.10     10.21 o 
 -12  12   3       29.91       40.74     11.57 o 
 -10  12   3        6.58        4.84     18.18 o 
  -8  12   3       14.03       46.35     16.36 o 
  -6  12   3       43.46       60.06     16.41 o 
  -4  12   3        3.11       13.44     12.78 o 
  -2  12   3        4.35       11.02      7.15 o 
   0  12   3       33.68       27.81     12.46 o 
   2  12   3       35.66       34.38     11.23 o 
   4  12   3       26.76       23.77      7.49 o 
   6  12   3       28.27       36.34     15.47 o 
   8  12   3       63.19       77.69     18.08 o 
  10  12   3        4.32       -1.51     15.81 o 
  12  12   3       25.11       43.52     13.21 o 
  14  12   3        1.81       27.22     13.02 o 
  -9  13   3        0.26       19.00     11.56 o 
  -7  13   3       58.07       42.73     12.54 o 
  -5  13   3       21.30       23.36      9.14 o 
  -3  13   3       23.91       28.17     19.84 o 
  -1  13   3        6.04       11.69     11.72 o 
   1  13   3        3.87       11.33     13.40 o 
   3  13   3        0.03       25.78     13.05 o 
   5  13   3        0.03       21.95     11.33 o 
   7  13   3        0.49       18.89     13.96 o 
   9  13   3        1.89       20.19     11.01 o 
 -30   0   4       88.54       70.27     16.81 o 
 -28   0   4       12.96       22.48     17.26 o 
 -26   0   4      119.78      104.57     31.56 o 
 -24   0   4      486.50      437.17     54.22 o 
 -22   0   4       22.48       12.33     16.96 o 
 -20   0   4       20.60       44.19     22.47 o 
 -18   0   4      624.32      609.19     94.06 o 
 -16   0   4     2638.50     2371.43     63.66 o 
 -14   0   4       19.35       17.74      7.42 o 
 -12   0   4      621.76      734.92     19.25 o 
 -10   0   4      303.96      318.42      9.62 o 
  -8   0   4     3910.13     4163.92     48.33 o 
  -6   0   4     2010.47     1929.56     34.63 o 
  -4   0   4     9867.44     9636.84    149.29 o 
  -2   0   4     2194.92     2171.17     20.27 o 
   0   0   4     8540.96     8260.71     41.84 o 
   2   0   4     7951.06     8204.67     44.26 o 
   6   0   4     2570.88     2547.98     43.40 o 
   8   0   4       11.01       15.05      3.69 o 
  10   0   4     4357.70     5340.67    130.49 o 
  12   0   4     1094.24     1132.94     40.25 o 
  14   0   4     3434.74     3820.68    143.02 o 
  16   0   4      115.71       95.18     15.79 o 
  18   0   4     1084.49     1127.09     57.15 o 
  20   0   4     1878.91     2262.56     74.42 o 
  22   0   4       98.69       55.64     14.17 o 
  24   0   4      313.88      344.34     24.84 o 
  26   0   4       25.25       24.90     14.86 o 
  28   0   4       45.38       43.94     24.30 o 
 -31   1   4        0.09       28.86     11.20 o 
 -29   1   4        4.81       20.60      8.79 o 
 -27   1   4        1.75       19.96     14.08 o 
 -25   1   4        5.83       17.09     11.43 o 
 -23   1   4      216.43      182.57     24.55 o 
 -21   1   4       86.26      124.51     17.91 o 
 -19   1   4      644.06      649.22     26.69 o 
 -17   1   4     1151.87     1146.90     36.58 o 
 -15   1   4      510.24      426.06     13.44 o 
 -13   1   4        0.01        6.14      7.04 o 
 -11   1   4     2446.68     2205.03     36.15 o 
  -9   1   4     2202.63     2288.94     22.97 o 
  -7   1   4      694.38      669.17     10.81 o 
  -5   1   4     4367.63     4564.99     33.30 o 
  -3   1   4    11802.15    11767.88     58.46 o 
  -1   1   4     5189.59     4910.26     18.90 o 
   1   1   4     5058.70     4513.24     43.64 o 
   3   1   4    19325.61    20670.26    126.65 o 
   5   1   4       28.63       23.87      3.47 o 
   7   1   4     1897.18     2221.43     29.19 o 
   9   1   4     3701.59     3856.86     42.36 o 
  11   1   4      443.77      364.53     16.22 o 
  13   1   4       22.41       14.20      5.76 o 
  15   1   4       77.13       86.04      9.47 o 
  17   1   4        1.64       16.10      7.46 o 
  19   1   4       11.37       26.91      7.36 o 
  21   1   4       49.87       73.38     12.71 o 
  23   1   4        0.09        6.64      9.93 o 
  25   1   4       41.50       41.29     10.99 o 
  27   1   4       11.40       33.26     13.79 o 
  29   1   4        2.21       47.82     23.52 o 
 -30   2   4       15.17        4.22     12.86 o 
 -28   2   4        8.75       27.65     10.33 o 
 -26   2   4       14.29       17.05     16.07 o 
 -24   2   4      164.47      175.39     21.64 o 
 -22   2   4       42.79       38.39     11.67 o 
 -20   2   4      945.85     1036.56     35.16 o 
 -18   2   4        8.87       22.61      7.84 o 
 -16   2   4        7.14       28.04     13.54 o 
 -14   2   4      317.29      390.35     19.56 o 
 -12   2   4     2822.74     3056.92     49.40 o 
 -10   2   4     1401.45     1280.78     21.23 o 
  -8   2   4      478.04      501.00     13.78 o 
  -6   2   4      478.47      427.14      9.45 o 
  -4   2   4     7371.69     7102.69     65.20 o 
  -2   2   4     1373.40     1330.03     12.44 o 
   0   2   4      197.38      188.54      8.16 o 
   2   2   4     1308.44     1225.93     16.39 o 
   4   2   4     7892.59     8461.67     66.35 o 
   6   2   4    16651.29    18087.67    127.21 o 
   8   2   4      246.98      224.81      7.67 o 
  10   2   4      134.77      215.54     12.65 o 
  12   2   4       36.66       30.99      6.24 o 
  14   2   4     1206.12     1218.67     25.48 o 
  16   2   4      690.50      715.68     31.85 o 
  18   2   4        4.41        2.08      8.13 o 
  20   2   4       49.73       37.12      6.96 o 
  22   2   4       33.85       31.18      8.27 o 
  24   2   4        4.47       10.88     13.82 o 
  26   2   4       27.18        2.42     10.16 o 
  28   2   4       13.99       49.99     28.64 o 
  30   2   4       11.47       12.30     13.05 o 
 -29   3   4       61.85       42.18     29.38 o 
 -27   3   4       35.95       38.74     17.82 o 
 -25   3   4       20.29       27.91     15.21 o 
 -23   3   4       23.31       37.83     12.91 o 
 -21   3   4      447.14      466.26     24.15 o 
 -19   3   4     1049.21     1190.59     43.81 o 
 -17   3   4      133.88      137.58     13.34 o 
 -15   3   4      352.71      294.27     29.56 o 
 -13   3   4     1540.01     1630.76     32.23 o 
 -11   3   4      360.76      324.47     12.45 o 
  -9   3   4     5286.04     5667.07     70.05 o 
  -7   3   4    12710.66    14394.12    214.22 o 
  -5   3   4       35.93       57.70      6.45 o 
  -3   3   4       89.87      117.98      8.48 o 
  -1   3   4     1733.01     1761.52     15.64 o 
   1   3   4     1142.65     1200.40     16.66 o 
   3   3   4       18.76        9.39      2.79 o 
   5   3   4        5.55        7.63      2.82 o 
   7   3   4       33.70       28.27      3.44 o 
   9   3   4        2.12        8.77      2.64 o 
  11   3   4       67.39       66.40      6.49 o 
  13   3   4      288.63      260.38      8.60 o 
  15   3   4      179.64      165.98     10.44 o 
  17   3   4      256.34      303.87     16.26 o 
  19   3   4       45.37       64.32     10.30 o 
  21   3   4      364.87      324.10     25.46 o 
  23   3   4      108.84       97.07     16.12 o 
  25   3   4       34.67       26.33     12.70 o 
  27   3   4       48.04       58.89     24.07 o 
  29   3   4        0.31       31.98     27.95 o 
 -30   4   4       15.29       53.30     18.22 o 
 -28   4   4       15.09       55.84     21.31 o 
 -26   4   4       56.93       70.57     21.95 o 
 -24   4   4        1.29        5.90     11.78 o 
 -22   4   4       90.17      114.00     14.00 o 
 -20   4   4        3.12        4.78     11.95 o 
 -18   4   4      701.45      699.04     29.54 o 
 -16   4   4      695.88      752.35     40.55 o 
 -14   4   4      658.46      685.36     41.61 o 
 -12   4   4     5755.38     6073.86     83.46 o 
 -10   4   4     2194.81     2469.70     34.61 o 
  -8   4   4      178.01      212.98     11.37 o 
  -6   4   4     3989.39     4080.50     50.55 o 
  -4   4   4      344.50      361.10     15.06 o 
  -2   4   4      732.91      688.59     17.92 o 
   0   4   4     1065.33     1072.39     21.47 o 
   2   4   4       73.21       57.41      5.68 o 
   4   4   4     1356.20     1626.77     27.41 o 
   6   4   4     3645.47     3523.19     46.18 o 
   8   4   4     5432.36     6129.58     67.40 o 
  10   4   4     3847.10     4291.63     77.62 o 
  12   4   4     1666.04     1515.53     50.85 o 
  14   4   4      825.28      791.13     38.84 o 
  16   4   4        1.05       16.51      7.76 o 
  18   4   4      299.55      304.43     28.60 o 
  20   4   4      206.29      218.87     23.47 o 
  22   4   4       89.27       83.67     14.18 o 
  24   4   4      216.30      256.72     28.07 o 
  26   4   4       22.66       32.91     24.27 o 
  28   4   4       25.15       12.02     17.93 o 
  30   4   4       18.51       22.53     22.66 o 
 -29   5   4        2.42      -15.46     18.64 o 
 -27   5   4       13.55       11.60     16.78 o 
 -25   5   4        3.53       13.33     16.69 o 
 -23   5   4       29.41       21.83     11.91 o 
 -21   5   4        3.04       20.09      8.98 o 
 -19   5   4      965.09     1003.22     36.62 o 
 -17   5   4       26.97       42.82     13.45 o 
 -15   5   4       68.73       55.98      9.58 o 
 -13   5   4      555.85      559.91     20.57 o 
 -11   5   4     1140.59     1135.61     26.97 o 
  -9   5   4       82.69       46.50     11.22 o 
  -7   5   4     3041.65     3084.96     46.44 o 
  -5   5   4       80.01       52.47     11.68 o 
  -3   5   4     4432.88     4536.11     48.72 o 
  -1   5   4     6993.81     6801.72    100.39 o 
   1   5   4      673.80      704.28     17.09 o 
   3   5   4     3800.21     3903.88     51.75 o 
   5   5   4      311.53      247.10      9.17 o 
   7   5   4     1204.81     1333.88     27.26 o 
   9   5   4      256.99      292.99     19.11 o 
  11   5   4       65.78       76.13      9.33 o 
  13   5   4       22.14       25.20      7.35 o 
  15   5   4      157.08      181.03     15.90 o 
  17   5   4        9.18        2.68     10.26 o 
  19   5   4      421.64      364.35     22.26 o 
  21   5   4        2.03        4.77      7.48 o 
  23   5   4        1.62       25.94     17.07 o 
  25   5   4        3.76        5.52     15.87 o 
  27   5   4        4.72       20.57     14.48 o 
  29   5   4        0.02       42.01     15.92 o 
 -28   6   4        0.68       32.00     19.29 o 
 -26   6   4        0.19       -3.11     22.69 o 
 -24   6   4        1.45       23.61     20.37 o 
 -22   6   4      165.25      115.44     20.19 o 
 -20   6   4       42.76       15.03      9.87 o 
 -18   6   4      233.48      229.87     22.36 o 
 -16   6   4        1.76        6.74     11.47 o 
 -14   6   4        1.54       19.43     14.82 o 
 -12   6   4     2055.01     2146.80     45.21 o 
 -10   6   4      233.80      264.67     18.32 o 
  -8   6   4     3240.72     3584.32     60.99 o 
  -6   6   4      362.61      353.58     21.84 o 
  -4   6   4      622.94      598.01     18.94 o 
  -2   6   4     1108.03     1241.02     24.21 o 
   0   6   4      427.13      389.15     14.96 o 
   2   6   4     1211.96     1248.53     34.38 o 
   4   6   4       39.39       61.04      9.45 o 
   6   6   4       79.37      100.95     10.97 o 
   8   6   4       12.42       19.74      8.23 o 
  10   6   4     1825.47     1986.33     45.51 o 
  12   6   4      542.05      555.49     26.20 o 
  14   6   4       42.74       35.30     10.87 o 
  16   6   4      135.14      120.29     19.20 o 
  18   6   4        1.21        0.31     11.83 o 
  20   6   4       99.75       88.09     26.21 o 
  22   6   4        3.32       12.03     17.08 o 
  24   6   4        5.39        2.86     18.30 o 
  26   6   4       13.04        9.99     23.18 o 
  28   6   4        0.11       48.73     19.65 o 
 -27   7   4        0.72        1.24     22.40 o 
 -25   7   4       61.92      105.23     22.99 o 
 -23   7   4       32.29       40.26     18.17 o 
 -21   7   4        0.71       27.74     14.41 o 
 -19   7   4       53.88       53.40     17.61 o 
 -17   7   4       50.88       28.59      9.19 o 
 -15   7   4       64.96       59.13     11.11 o 
 -13   7   4      618.65      649.21     27.62 o 
 -11   7   4     1834.79     1829.86     37.02 o 
  -9   7   4       84.28       84.74     11.15 o 
  -7   7   4      176.72      162.68     16.42 o 
  -5   7   4     1073.52     1178.19     30.07 o 
  -3   7   4      107.29      123.82     12.95 o 
  -1   7   4     1140.73     1254.10     30.03 o 
   1   7   4      786.64      707.99     20.56 o 
   3   7   4       22.02       21.62      5.43 o 
   5   7   4     1436.59     1381.14     34.92 o 
   7   7   4     1579.99     1587.41     34.57 o 
   9   7   4      370.31      408.11     26.00 o 
  11   7   4      694.70      720.35     31.04 o 
  13   7   4       13.60       20.78      7.77 o 
  15   7   4       64.72       45.35     15.59 o 
  17   7   4      821.46      757.99     33.89 o 
  19   7   4       18.26       21.23     12.28 o 
  21   7   4       58.25       56.35     14.94 o 
  23   7   4       35.68       57.91     20.09 o 
  25   7   4        0.05        7.81     17.26 o 
 -24   8   4        9.10       26.37     11.75 o 
 -22   8   4        0.19       11.23      9.59 o 
 -20   8   4       38.53       51.55     17.53 o 
 -18   8   4        1.60       10.68     13.18 o 
 -16   8   4       23.65       13.49     14.34 o 
 -14   8   4       19.07       11.60      8.17 o 
 -12   8   4        8.22       25.87      8.20 o 
 -10   8   4       57.12       30.90     10.92 o 
  -8   8   4        2.66        5.05     10.68 o 
  -6   8   4      243.26      282.54     20.19 o 
  -4   8   4      489.48      543.64     29.93 o 
  -2   8   4      656.97      749.26     24.77 o 
   0   8   4      594.09      569.10     23.84 o 
   2   8   4       65.39       85.35     11.90 o 
   4   8   4      350.93      291.45     20.26 o 
   6   8   4       15.42       14.91      7.11 o 
   8   8   4      127.01      168.69     25.46 o 
  10   8   4      975.14     1010.00     35.63 o 
  12   8   4       48.11       32.88     10.26 o 
  14   8   4      555.03      556.41     41.44 o 
  16   8   4       41.30       26.23     10.03 o 
  18   8   4        3.72       25.48     22.69 o 
  20   8   4       24.95       34.01     16.90 o 
  22   8   4       29.06       22.77     20.69 o 
  24   8   4       14.60       38.21     13.97 o 
 -23   9   4       47.84       72.07     16.70 o 
 -21   9   4        0.23       41.63     13.91 o 
 -19   9   4       30.83       34.97     14.78 o 
 -17   9   4       14.92       20.65     14.31 o 
 -15   9   4       18.97       13.91     10.82 o 
 -13   9   4        1.14       14.91     10.10 o 
 -11   9   4      206.34      245.04     17.10 o 
  -9   9   4      526.84      384.21     27.55 o 
  -7   9   4     1660.08     1658.65     47.76 o 
  -5   9   4      248.11      200.48     19.40 o 
  -3   9   4       60.93       23.87      9.27 o 
  -1   9   4       93.45      103.36     18.06 o 
   1   9   4       36.15       33.04     11.48 o 
   3   9   4        2.20        9.67      7.49 o 
   5   9   4        4.97       15.99      5.99 o 
   7   9   4       14.93       29.76     11.66 o 
   9   9   4       67.43       66.08     11.76 o 
  11   9   4        7.48       44.44     16.11 o 
  13   9   4      150.05      125.84     23.23 o 
  15   9   4        1.81        8.94     13.11 o 
  17   9   4       52.16       28.26     18.54 o 
  19   9   4        0.10       41.38     21.81 o 
  21   9   4        1.86       23.95     16.82 o 
  23   9   4       16.06       19.31     13.73 o 
 -20  10   4        2.62       29.19     12.21 o 
 -18  10   4       15.43       45.38     12.82 o 
 -16  10   4        0.76       26.43     14.95 o 
 -14  10   4        1.41       -0.19     18.85 o 
 -12  10   4       20.89       23.31     14.48 o 
 -10  10   4       15.38       17.31      9.24 o 
  -8  10   4       62.08       62.98     12.50 o 
  -6  10   4        8.74       16.02      7.34 o 
  -4  10   4       68.76       38.82     12.21 o 
  -2  10   4       51.35       31.41     14.27 o 
   0  10   4      156.43      165.80     18.76 o 
   2  10   4       59.36       33.07      9.21 o 
   4  10   4      193.91      212.82     22.18 o 
   6  10   4        4.64       22.61     16.41 o 
   8  10   4      175.26      125.83     16.86 o 
  10  10   4       59.99       49.59     18.44 o 
  12  10   4       13.05       28.62     13.12 o 
  14  10   4        4.82       23.94     15.95 o 
  16  10   4       39.30       34.51     11.41 o 
  18  10   4        0.10       12.11     21.21 o 
  20  10   4       90.78       79.32     24.91 o 
 -17  11   4        0.01        4.28     14.09 o 
 -15  11   4       84.94       83.89     18.12 o 
 -13  11   4        3.77       34.68     16.40 o 
 -11  11   4        0.35       21.93     10.92 o 
  -9  11   4      167.87      182.48     20.81 o 
  -7  11   4       73.27       42.39     10.23 o 
  -5  11   4        3.07       17.61      7.96 o 
  -3  11   4      380.87      418.88     39.27 o 
  -1  11   4      232.63      221.82     17.31 o 
   1  11   4       18.89       31.08     11.89 o 
   3  11   4        7.74       19.92      9.60 o 
   5  11   4        0.07       19.47     16.60 o 
   7  11   4        6.08        9.81     14.82 o 
   9  11   4        2.95       19.67     14.46 o 
  11  11   4       47.13       35.91     11.48 o 
  13  11   4        0.07       18.35     14.07 o 
  15  11   4       61.95       62.78     27.69 o 
  17  11   4        0.04       -4.52     21.66 o 
 -14  12   4       39.64       32.64     15.22 o 
 -12  12   4       34.98       54.17     16.39 o 
 -10  12   4        7.23        7.97     11.36 o 
  -8  12   4        3.75       26.90     11.65 o 
  -6  12   4        2.31       16.39     16.13 o 
  -4  12   4       24.38       37.38     10.02 o 
  -2  12   4        0.05        7.99     11.31 o 
   0  12   4        0.62       14.38      9.55 o 
   2  12   4        2.30       19.14     10.42 o 
   4  12   4       26.43       30.96     15.68 o 
   6  12   4        0.65       -9.25     16.87 o 
   8  12   4       23.30       28.44     12.66 o 
  10  12   4        2.65        5.70     10.37 o 
  12  12   4       26.72       44.78     12.87 o 
  14  12   4        0.02       11.98     18.21 o 
  -9  13   4       31.60       38.92     23.65 o 
  -7  13   4       23.36       45.12     13.10 o 
  -5  13   4        0.03       29.03     13.05 o 
  -3  13   4        4.34       27.78     18.98 o 
  -1  13   4        0.36       30.23     11.58 o 
   1  13   4        3.71       30.44     12.72 o 
   3  13   4        8.59        3.98     15.70 o 
   5  13   4       33.71       59.80     15.19 o 
   7  13   4        1.00        7.02     12.12 o 
   9  13   4        0.63       37.57     15.54 o 
 -31   1   5       11.14       37.97     10.81 o 
 -29   1   5       25.94       55.29     17.26 o 
 -27   1   5        1.63       24.66     11.48 o 
 -25   1   5       12.53       36.36     19.44 o 
 -23   1   5       36.18       38.43     15.11 o 
 -21   1   5       64.87       53.88     14.44 o 
 -19   1   5     2038.57     2125.21     59.62 o 
 -17   1   5      411.90      345.84     21.14 o 
 -15   1   5     4773.44     5059.14     63.75 o 
 -13   1   5      408.30      427.18     13.31 o 
 -11   1   5     2049.41     2229.63     26.05 o 
  -9   1   5     1966.01     2192.84     35.23 o 
  -7   1   5     5916.30     6356.60     44.55 o 
  -5   1   5      122.42      135.47     10.92 o 
  -3   1   5       36.27       45.62     15.73 o 
  -1   1   5      658.98      831.98     14.59 o 
   1   1   5    37952.47    38625.89    263.98 o 
   3   1   5     1568.90     1655.42     14.39 o 
   5   1   5     2825.76     2407.25     25.67 o 
   7   1   5      969.34     1178.39     26.21 o 
   9   1   5      151.38      144.63      9.54 o 
  11   1   5       31.72       29.99      5.18 o 
  13   1   5        0.45       -1.40      6.06 o 
  15   1   5     1405.88     1450.85     32.76 o 
  17   1   5       69.94       77.99      9.38 o 
  19   1   5        0.25        0.24      8.98 o 
  21   1   5      301.95      309.60     18.25 o 
  23   1   5       11.99       21.11      8.72 o 
  25   1   5        4.33       14.43     11.73 o 
  27   1   5        0.99       10.83     14.24 o 
 -30   2   5      165.59      121.43     31.96 o 
 -28   2   5       17.58       31.81     11.95 o 
 -26   2   5        9.55       22.12     12.43 o 
 -24   2   5       78.43       46.61     16.54 o 
 -22   2   5      216.97      262.07     28.93 o 
 -20   2   5        3.89       17.82      8.45 o 
 -18   2   5       16.24       12.06     13.05 o 
 -16   2   5      574.21      579.35     25.04 o 
 -14   2   5     1902.50     2033.06     44.07 o 
 -12   2   5     1174.38     1174.58     30.68 o 
 -10   2   5      336.14      293.32      9.45 o 
  -8   2   5     4622.98     5378.62     49.35 o 
  -6   2   5      252.00      328.27     18.16 o 
  -4   2   5     7621.43     8220.98     69.05 o 
  -2   2   5      263.19      224.16      9.03 o 
   0   2   5     3277.12     3300.36     34.24 o 
   2   2   5       68.03       91.87      7.04 o 
   4   2   5     3453.05     3063.83     34.84 o 
   6   2   5      438.12      454.71     13.14 o 
   8   2   5     1276.80     1074.90     23.43 o 
  10   2   5     1076.82     1084.35     18.12 o 
  12   2   5      404.47      421.59      9.44 o 
  14   2   5     1085.98     1176.64     21.08 o 
  16   2   5       17.34       18.37      6.30 o 
  18   2   5     2527.42     2735.72     45.09 o 
  20   2   5      280.86      330.98     18.26 o 
  22   2   5       60.19       53.29     10.68 o 
  24   2   5      630.07      756.50     29.22 o 
  26   2   5        0.89       16.88     15.13 o 
  28   2   5       87.44       94.20     37.64 o 
  30   2   5       12.50       58.46     23.38 o 
 -29   3   5        1.37       29.55     18.04 o 
 -27   3   5        2.54       18.10     11.95 o 
 -25   3   5        9.39       33.83     12.05 o 
 -23   3   5       10.40       25.16     12.84 o 
 -21   3   5      177.15      155.96     19.86 o 
 -19   3   5      406.79      457.59     36.23 o 
 -17   3   5      193.25      218.15     19.88 o 
 -15   3   5       31.69       42.51      9.49 o 
 -13   3   5       28.62       24.57      9.38 o 
 -11   3   5       76.26       53.14      9.71 o 
  -9   3   5        5.26        8.31      7.39 o 
  -7   3   5       92.28       70.84      8.52 o 
  -5   3   5      502.03      470.21     12.52 o 
  -3   3   5      486.63      404.86     16.76 o 
  -1   3   5      230.34      215.96     10.23 o 
   1   3   5       69.22       68.24      7.65 o 
   3   3   5     3364.55     3544.50     34.46 o 
   5   3   5      138.53      189.34     12.15 o 
   7   3   5     3249.54     3412.56     39.66 o 
   9   3   5        0.09        4.74      2.09 o 
  11   3   5       32.47       22.65      3.27 o 
  13   3   5      848.06      789.85     15.00 o 
  15   3   5        3.43        9.89      3.27 o 
  17   3   5      193.83      198.32     13.14 o 
  19   3   5       62.81       72.32      9.90 o 
  21   3   5       23.92       35.46      9.90 o 
  23   3   5      115.24      148.66     34.09 o 
  25   3   5        6.40        7.08     11.66 o 
  27   3   5        6.80       52.76     22.60 o 
  29   3   5        2.65       46.24     19.71 o 
 -28   4   5       67.70       45.68     16.75 o 
 -26   4   5        8.53       19.16     16.37 o 
 -24   4   5        0.04       11.68     32.41 o 
 -22   4   5        6.96       19.30     13.42 o 
 -20   4   5      276.05      322.42     29.28 o 
 -18   4   5      845.22      889.25     46.14 o 
 -16   4   5      230.98      262.53     20.97 o 
 -14   4   5      188.30      198.49     21.96 o 
 -12   4   5      184.47      154.86     13.96 o 
 -10   4   5       14.46       25.49      6.58 o 
  -8   4   5     2963.46     3123.94     41.38 o 
  -6   4   5     1958.54     1931.40     36.95 o 
  -4   4   5      332.08      289.14     19.09 o 
  -2   4   5      179.65      178.97     15.98 o 
   0   4   5     1279.13     1346.78     21.87 o 
   2   4   5      256.90      259.72     11.91 o 
   4   4   5      596.58      560.39      7.68 o 
   6   4   5      468.42      440.02     11.73 o 
   8   4   5      958.81     1051.72     18.34 o 
  10   4   5      690.03      638.96     20.37 o 
  12   4   5        5.39       22.07      9.46 o 
  14   4   5       86.22       77.81      9.70 o 
  16   4   5      233.14      195.26     21.67 o 
  18   4   5      160.21      151.49     23.09 o 
  20   4   5       24.43       36.29     11.57 o 
  22   4   5      109.02      121.14     21.43 o 
  24   4   5        3.06       35.50     16.37 o 
  26   4   5        2.54        2.45     20.94 o 
  28   4   5        2.47       27.99     12.68 o 
 -29   5   5       30.00       36.77     23.59 o 
 -27   5   5       85.92      111.48     25.09 o 
 -25   5   5      124.49      201.03     50.31 o 
 -23   5   5       12.37       -8.89     13.77 o 
 -21   5   5       12.91       41.46     12.36 o 
 -19   5   5       13.37       23.80     10.51 o 
 -17   5   5       61.71       45.11     11.42 o 
 -15   5   5      531.74      558.19     32.44 o 
 -13   5   5      133.82      116.59      9.91 o 
 -11   5   5      994.61      940.42     28.00 o 
  -9   5   5     2301.39     2446.49     39.98 o 
  -7   5   5      531.12      560.89     18.84 o 
  -5   5   5      323.34      292.21     15.38 o 
  -3   5   5       72.67       96.87     11.57 o 
  -1   5   5       13.08       17.93      6.80 o 
   1   5   5      207.11      250.10     13.56 o 
   3   5   5      292.12      370.85      9.56 o 
   5   5   5      140.44      105.35      9.16 o 
   7   5   5     1125.40     1099.45     21.25 o 
   9   5   5       23.13       59.95     18.13 o 
  11   5   5     1687.07     1835.82     47.07 o 
  13   5   5        5.15        9.06      7.50 o 
  15   5   5      221.89      209.71     20.00 o 
  17   5   5      118.64      135.00     22.28 o 
  19   5   5       65.24       44.91     14.25 o 
  21   5   5      465.53      440.41     31.30 o 
  23   5   5       50.52       60.01     17.55 o 
  25   5   5       22.97       30.15     17.90 o 
  27   5   5       48.34       51.90     15.23 o 
 -28   6   5       17.17       38.66     22.64 o 
 -26   6   5       29.24       22.22     17.59 o 
 -24   6   5       29.13       39.13     40.17 o 
 -22   6   5      140.50      172.20     22.83 o 
 -20   6   5       82.99       69.60     12.60 o 
 -18   6   5       18.74       41.36     11.50 o 
 -16   6   5       47.40       23.92     11.17 o 
 -14   6   5       12.85       35.07      9.15 o 
 -12   6   5       73.42       64.87     13.14 o 
 -10   6   5      443.23      438.68     18.20 o 
  -8   6   5     1392.26     1349.08     33.74 o 
  -6   6   5     2833.61     2798.00     48.66 o 
  -4   6   5       41.28       44.27      9.91 o 
  -2   6   5      303.10      361.50     26.13 o 
   0   6   5      655.69      681.71     28.01 o 
   2   6   5      454.20      451.79     16.29 o 
   4   6   5      660.74      736.08     13.51 o 
   6   6   5      187.08      144.82     10.50 o 
   8   6   5     1400.22     1459.07     51.26 o 
  10   6   5      101.36      115.52     12.49 o 
  12   6   5      136.98      108.00     13.26 o 
  14   6   5     3481.21     3808.36    135.71 o 
  16   6   5      663.05      660.23     37.97 o 
  18   6   5       65.78       64.02     14.09 o 
  20   6   5        0.01       -0.07      9.95 o 
  22   6   5       57.34       84.63     24.50 o 
  24   6   5       31.97       40.88     12.25 o 
  26   6   5        0.13       -3.08     12.16 o 
 -25   7   5       19.02       35.19     16.76 o 
 -23   7   5        0.61       23.49     12.60 o 
 -21   7   5       16.92        1.65     15.47 o 
 -19   7   5      176.77      121.01     25.84 o 
 -17   7   5       30.05       53.44     11.83 o 
 -15   7   5      192.05      199.14     20.41 o 
 -13   7   5        9.71       19.44      9.71 o 
 -11   7   5       99.82      123.94     14.07 o 
  -9   7   5      715.25      771.44     27.84 o 
  -7   7   5       15.71       22.65     10.21 o 
  -5   7   5       15.38       35.55      9.45 o 
  -3   7   5       98.05      103.50     11.10 o 
  -1   7   5      374.69      297.00     21.14 o 
   1   7   5        2.86       10.45      9.24 o 
   3   7   5       64.06       63.27     11.23 o 
   5   7   5       77.00       61.32     12.26 o 
   7   7   5      228.96      238.61     16.18 o 
   9   7   5      427.20      432.13     25.46 o 
  11   7   5       51.12       37.19     12.06 o 
  13   7   5      886.94      842.05     52.39 o 
  15   7   5       13.97       13.33     12.94 o 
  17   7   5      179.82      172.55     20.77 o 
  19   7   5        2.06       29.62     14.72 o 
  21   7   5        0.85       30.84     18.35 o 
  23   7   5       31.44       25.10     14.81 o 
  25   7   5        0.35        1.68     17.73 o 
 -24   8   5        0.15       32.83     17.50 o 
 -22   8   5       59.93       41.52     13.47 o 
 -20   8   5        2.27       -2.23     15.33 o 
 -18   8   5       69.57       72.18     19.33 o 
 -16   8   5       16.53       16.17      8.35 o 
 -14   8   5        0.14       10.27     13.22 o 
 -12   8   5      104.81      117.51     12.43 o 
 -10   8   5      243.81      214.85     20.84 o 
  -8   8   5     1097.07     1099.15     37.32 o 
  -6   8   5       93.11       74.52     15.04 o 
  -4   8   5      436.36      482.59     24.99 o 
  -2   8   5       69.35       59.68     10.04 o 
   0   8   5      192.92      194.78     15.62 o 
   2   8   5     1098.25      954.30     29.29 o 
   4   8   5       73.42       63.54     11.46 o 
   6   8   5        4.32       17.74      8.43 o 
   8   8   5      528.46      562.84     32.40 o 
  10   8   5      210.86      217.69     23.08 o 
  12   8   5      147.94      223.26     32.84 o 
  14   8   5      543.66      537.07     44.95 o 
  16   8   5      186.12      167.36     21.81 o 
  18   8   5       79.17       61.61     13.91 o 
  20   8   5      188.53      125.96     31.58 o 
  22   8   5       13.07       -3.83     16.88 o 
  24   8   5       18.40       27.00     16.90 o 
 -23   9   5        1.95       19.21     14.88 o 
 -21   9   5       44.72       36.03     14.36 o 
 -19   9   5       54.69       42.40     13.11 o 
 -17   9   5       15.61       30.19     10.61 o 
 -15   9   5       12.38       26.31     14.21 o 
 -13   9   5        9.74       31.00     11.30 o 
 -11   9   5        2.38       20.97     11.60 o 
  -9   9   5      408.95      537.16     35.01 o 
  -7   9   5      245.94      216.40     21.87 o 
  -5   9   5      367.48      400.14     27.00 o 
  -3   9   5      123.41      136.01     15.76 o 
  -1   9   5       60.03       50.45     12.14 o 
   1   9   5      515.79      479.87     25.99 o 
   3   9   5       54.11       60.43     19.09 o 
   5   9   5      329.91      293.94     25.28 o 
   7   9   5       93.17       61.57     12.07 o 
   9   9   5       49.78       38.80     17.73 o 
  11   9   5      270.28      344.93     32.17 o 
  13   9   5        9.41       28.72     14.77 o 
  15   9   5       43.94       61.91     17.99 o 
  17   9   5        3.39       25.17     12.03 o 
  19   9   5       11.23       33.58     23.42 o 
  21   9   5       15.19       25.48     38.86 o 
 -20  10   5        0.89       11.85     12.65 o 
 -18  10   5        0.06        9.81     15.86 o 
 -16  10   5        1.65        3.01     15.46 o 
 -14  10   5        2.76       -8.52     12.52 o 
 -12  10   5        0.62       52.26     13.34 o 
 -10  10   5        7.29       -1.24     10.88 o 
  -8  10   5        2.35       29.70      8.34 o 
  -6  10   5      129.92       63.92     10.24 o 
  -4  10   5        2.53       24.47     10.55 o 
  -2  10   5       95.44      122.72     13.80 o 
   0  10   5       30.71       26.88      8.15 o 
   2  10   5        0.71       22.53     12.51 o 
   4  10   5      216.93      171.53     17.78 o 
   6  10   5        2.02       21.38     17.21 o 
   8  10   5       28.80        9.50     18.86 o 
  10  10   5       10.72       23.17     14.10 o 
  12  10   5       49.93       58.88     21.15 o 
  14  10   5        1.54       32.46     11.75 o 
  16  10   5       19.02       11.20     13.45 o 
  18  10   5       20.31       25.82     16.93 o 
  20  10   5        1.41        8.52     17.12 o 
 -17  11   5        7.26       22.43     10.66 o 
 -15  11   5        1.27       16.08     16.32 o 
 -13  11   5        0.27       23.03     11.62 o 
 -11  11   5       40.36       59.60     19.30 o 
  -9  11   5        0.00       14.71     11.05 o 
  -7  11   5       43.40       33.26      7.53 o 
  -5  11   5        0.47       18.85     10.83 o 
  -3  11   5       44.89       36.53     10.95 o 
  -1  11   5       27.03       33.71     10.63 o 
   1  11   5       28.05       34.66      9.18 o 
   3  11   5       28.74       27.52     15.04 o 
   5  11   5        0.47        7.71     17.95 o 
   7  11   5       39.87       58.54     15.87 o 
   9  11   5        4.83       15.52     14.38 o 
  11  11   5       11.03       20.33     25.47 o 
  13  11   5        5.59       32.54     14.33 o 
  15  11   5       13.06       36.18     19.58 o 
  17  11   5       21.52       17.48     22.41 o 
 -14  12   5        0.04       -0.91     12.56 o 
 -12  12   5       13.75       40.12     12.19 o 
 -10  12   5        3.94        4.32      9.19 o 
  -8  12   5       97.38       77.49     13.86 o 
  -6  12   5       12.79       35.61     10.04 o 
  -4  12   5        0.29       29.22     13.40 o 
  -2  12   5       60.02       84.27     16.57 o 
   0  12   5        0.61        6.22     14.37 o 
   2  12   5        6.44       33.99     14.98 o 
   4  12   5        7.81       20.26      9.66 o 
   6  12   5       14.03       23.43     14.87 o 
   8  12   5       12.68       26.48     11.65 o 
  10  12   5       12.29       30.25     12.20 o 
  12  12   5       31.75       41.17     14.43 o 
  -7  13   5        0.04       13.22     17.06 o 
  -5  13   5        3.34       34.37      9.01 o 
  -3  13   5        0.80       29.90     15.37 o 
  -1  13   5        0.70       16.82     12.46 o 
   1  13   5       61.40       69.86     17.74 o 
   3  13   5        0.33       34.96     15.78 o 
   5  13   5        8.63       15.90     14.82 o 
   7  13   5        0.03       22.53     12.79 o 
 -30   0   6       43.74       42.48     23.88 o 
 -28   0   6       74.15       92.35     31.13 o 
 -26   0   6       96.17       91.91     23.69 o 
 -24   0   6       71.65      102.00     40.63 o 
 -22   0   6      842.61      979.12     71.46 o 
 -20   0   6     1451.74     1445.72     61.58 o 
 -18   0   6       64.00       75.14     26.96 o 
 -16   0   6        3.64        3.10      8.30 o 
 -14   0   6      828.45      903.74     23.30 o 
 -12   0   6       83.51       90.10      9.62 o 
 -10   0   6     1058.20      983.65     23.71 o 
  -8   0   6     2611.57     2876.43     42.26 o 
  -6   0   6     1433.78     1544.29     30.77 o 
  -4   0   6    11240.39    13001.61    141.77 o 
  -2   0   6      491.84      690.16     32.64 o 
   0   0   6    11390.40    11079.23    173.14 o 
   2   0   6       72.26       80.82     10.58 o 
   4   0   6     6996.05     7189.53    110.83 o 
   6   0   6     1065.17     1221.30     25.09 o 
   8   0   6     1047.11      872.12     30.90 o 
  10   0   6      498.37      502.62     25.90 o 
  12   0   6     1234.26     1439.34     36.06 o 
  14   0   6       15.45       19.84      8.62 o 
  16   0   6      123.58      148.57     17.97 o 
  18   0   6     4600.14     5159.93    286.54 o 
  20   0   6       10.19       22.93     26.24 o 
  22   0   6      582.95      589.20     30.34 o 
  24   0   6      544.77      561.07     27.80 o 
 -29   1   6       12.17        5.61     13.29 o 
 -27   1   6        1.40       20.73     12.81 o 
 -25   1   6        7.97       15.28     10.19 o 
 -23   1   6      227.15      175.48     26.63 o 
 -21   1   6        0.53       11.14     12.04 o 
 -19   1   6      633.91      670.49     52.72 o 
 -17   1   6      533.38      510.30     22.66 o 
 -15   1   6     1168.14     1241.37     36.00 o 
 -13   1   6      561.93      552.52     10.07 o 
 -11   1   6      617.54      512.46      8.90 o 
  -9   1   6     1563.54     1374.13     22.72 o 
  -7   1   6     6345.64     7446.65    118.28 o 
  -5   1   6       16.51       18.90      5.92 o 
  -3   1   6    11887.15    12495.81    128.28 o 
  -1   1   6    12720.00    12991.07    200.77 o 
   1   1   6     6367.52     5918.21     47.61 o 
   3   1   6     7929.12     8247.61     89.26 o 
   5   1   6     6541.77     6240.79    114.47 o 
   7   1   6      183.01      205.69     13.36 o 
   9   1   6        0.11       14.75      5.60 o 
  11   1   6      140.58      129.70      8.63 o 
  13   1   6       12.87       14.83      6.58 o 
  15   1   6      775.88      828.92     19.62 o 
  17   1   6      835.07      852.87     27.02 o 
  19   1   6       30.67       36.02      9.46 o 
  21   1   6      160.42      230.46     15.35 o 
  23   1   6        2.34        5.37      9.43 o 
  25   1   6        0.40       26.31      8.69 o 
 -30   2   6        0.22       16.36     11.95 o 
 -28   2   6        8.67       12.51     14.22 o 
 -26   2   6       66.08       61.26     15.90 o 
 -24   2   6       25.00       21.34     11.47 o 
 -22   2   6       21.87       31.02     11.71 o 
 -20   2   6      702.47      660.84     50.36 o 
 -18   2   6       38.79       49.43     10.92 o 
 -16   2   6      365.54      331.85     24.36 o 
 -14   2   6     1363.32     1383.82     57.99 o 
 -12   2   6      198.95      204.18     11.78 o 
 -10   2   6      324.40      287.93     16.69 o 
  -8   2   6     1138.51     1321.34     42.45 o 
  -6   2   6     1129.23     1178.60     20.36 o 
  -4   2   6      427.74      375.25     11.86 o 
  -2   2   6      180.58      218.19     16.36 o 
   0   2   6       14.78       30.28      7.77 o 
   2   2   6      429.53      483.46     19.80 o 
   4   2   6      688.64      746.60     13.70 o 
   6   2   6     8485.54     8851.02     72.81 o 
   8   2   6       23.77        9.77      5.38 o 
  10   2   6      833.07      803.58     24.84 o 
  12   2   6      178.72      151.43      9.16 o 
  14   2   6       38.44       44.10      8.28 o 
  16   2   6      105.99      120.37     12.06 o 
  18   2   6      481.77      486.20     21.58 o 
  20   2   6       69.65       84.45     10.42 o 
  22   2   6       57.27       55.42     10.74 o 
  24   2   6       26.42       15.70      9.00 o 
  26   2   6        1.77       38.79     12.35 o 
  28   2   6        9.22       12.49     12.61 o 
 -29   3   6       19.72       47.10     17.12 o 
 -27   3   6       14.62       14.63     12.90 o 
 -25   3   6       99.12      106.76     16.40 o 
 -23   3   6       12.73       36.53     13.56 o 
 -21   3   6      158.99      156.70     21.00 o 
 -19   3   6        0.01       20.36     10.04 o 
 -17   3   6      403.23      445.01     27.22 o 
 -15   3   6     1131.25     1166.44     31.35 o 
 -13   3   6       86.95      106.42      9.63 o 
 -11   3   6     1255.18     1182.75     42.92 o 
  -9   3   6      735.83      662.17     15.10 o 
  -7   3   6      576.69      592.61     14.39 o 
  -5   3   6     6742.27     7561.57    197.23 o 
  -3   3   6     3726.24     4179.03     38.02 o 
  -1   3   6     1556.62     1821.09     27.12 o 
   1   3   6     2828.08     2746.96     32.08 o 
   3   3   6      224.22      187.35      8.35 o 
   5   3   6      703.65      630.95     14.11 o 
   7   3   6        9.29       22.57      5.20 o 
   9   3   6       38.41       28.35      5.19 o 
  11   3   6      817.41      781.40     23.55 o 
  13   3   6        2.67        6.94      6.79 o 
  15   3   6     1744.73     1753.31     61.78 o 
  17   3   6       51.90       76.03      9.92 o 
  19   3   6      323.75      302.89     24.81 o 
  21   3   6       72.61       61.67     14.56 o 
  23   3   6      186.36      174.71     22.96 o 
  25   3   6      171.01      175.56     23.58 o 
  27   3   6       21.79       36.59     19.76 o 
  29   3   6        3.92       13.39     15.26 o 
 -28   4   6        5.71       25.86     17.37 o 
 -26   4   6        8.19       64.95     17.83 o 
 -24   4   6       34.02       38.47     19.14 o 
 -22   4   6        0.03       16.25     13.01 o 
 -20   4   6      233.65      180.49     23.72 o 
 -18   4   6      622.80      704.07     46.13 o 
 -16   4   6       16.27       21.41     10.37 o 
 -14   4   6      151.12      152.09     11.47 o 
 -12   4   6      475.59      407.55     30.39 o 
 -10   4   6       50.69       66.58      8.22 o 
  -8   4   6      947.86      835.74     20.04 o 
  -6   4   6     2761.56     2846.29     44.69 o 
  -4   4   6       98.07      115.54     11.22 o 
  -2   4   6      803.19      901.05     21.88 o 
   0   4   6        1.18        4.47      8.86 o 
   2   4   6      148.28      134.41      9.07 o 
   4   4   6      216.96      264.63      8.30 o 
   6   4   6      549.03      455.02     19.91 o 
   8   4   6     2247.52     2226.72     43.80 o 
  10   4   6        7.89       20.79      5.72 o 
  12   4   6      179.54      194.41     11.37 o 
  14   4   6      708.50      778.22     29.45 o 
  16   4   6        3.31       29.26      8.01 o 
  18   4   6     1102.68     1235.80     46.70 o 
  20   4   6        0.08       14.73     11.52 o 
  22   4   6      121.28      129.12     22.44 o 
  24   4   6       56.91       75.71     19.17 o 
  26   4   6        1.27       16.48     11.57 o 
  28   4   6       65.72       77.86     22.15 o 
 -27   5   6        0.74       11.82     14.63 o 
 -25   5   6        5.39        8.47     16.12 o 
 -23   5   6        9.81       51.44     12.74 o 
 -21   5   6        0.20       14.85     12.34 o 
 -19   5   6       18.38       23.04     17.80 o 
 -17   5   6        2.46        1.29     12.02 o 
 -15   5   6      650.87      684.94     33.46 o 
 -13   5   6       29.57       48.96     11.40 o 
 -11   5   6      310.56      276.38     16.75 o 
  -9   5   6     1126.60     1041.29     24.48 o 
  -7   5   6      216.58      266.78     19.96 o 
  -5   5   6      121.84      152.98     15.40 o 
  -3   5   6     1852.93     2004.58     33.02 o 
  -1   5   6       99.88      120.71     11.86 o 
   1   5   6        0.67        2.27      4.24 o 
   3   5   6      198.55      155.99     10.75 o 
   5   5   6      257.90      257.95     12.92 o 
   7   5   6     1715.78     1568.08     28.01 o 
   9   5   6      317.06      297.99     10.75 o 
  11   5   6       41.80       28.97      6.83 o 
  13   5   6      278.75      207.85     15.92 o 
  15   5   6       15.05       34.23     15.65 o 
  17   5   6      149.19      200.26     23.56 o 
  19   5   6       20.47       29.86     13.64 o 
  21   5   6       26.82       23.74      8.51 o 
  23   5   6       56.41       44.82     15.56 o 
  25   5   6        0.73        7.42     16.91 o 
  27   5   6        0.17       19.26     20.76 o 
 -26   6   6        0.83       19.24     16.45 o 
 -24   6   6        0.07       48.34     20.69 o 
 -22   6   6       65.75       30.31     25.74 o 
 -20   6   6       31.02       42.76     10.49 o 
 -18   6   6      259.66      231.39     24.84 o 
 -16   6   6        7.56       14.86     13.18 o 
 -14   6   6      337.52      286.45     20.43 o 
 -12   6   6       75.06       87.24     12.46 o 
 -10   6   6      240.97      263.79     19.86 o 
  -8   6   6      998.39     1015.23     24.12 o 
  -6   6   6      138.82      176.05     16.19 o 
  -4   6   6     2431.51     2382.59     44.70 o 
  -2   6   6       92.24       91.38     10.18 o 
   0   6   6      183.52      157.52     14.85 o 
   2   6   6      725.65      814.05     16.25 o 
   4   6   6     1386.96     1503.44     53.56 o 
   6   6   6      326.53      333.22     11.79 o 
   8   6   6      438.14      441.13     13.20 o 
  10   6   6      364.42      302.96     20.33 o 
  12   6   6       73.01       91.14     16.56 o 
  14   6   6      423.43      495.23     38.09 o 
  16   6   6      106.38      163.81     20.95 o 
  18   6   6        2.51       23.81     13.89 o 
  20   6   6       13.93       31.63     10.79 o 
  22   6   6        2.85        4.91     13.89 o 
  24   6   6       26.37       35.21     19.58 o 
  26   6   6        0.01       20.96     11.24 o 
 -25   7   6       35.55       51.41     15.04 o 
 -23   7   6        1.11       42.84     14.21 o 
 -21   7   6       60.85       79.55     12.80 o 
 -19   7   6        4.99       21.86      9.27 o 
 -17   7   6       38.63       22.30     11.65 o 
 -15   7   6      188.80      179.95     18.49 o 
 -13   7   6       40.48       16.60     14.09 o 
 -11   7   6      519.10      438.06     20.28 o 
  -9   7   6      512.97      574.37     27.48 o 
  -7   7   6      927.86      887.84     24.46 o 
  -5   7   6      359.81      378.28     23.64 o 
  -3   7   6      137.00      167.75     13.61 o 
  -1   7   6      634.23      560.84     20.02 o 
   1   7   6       40.84       34.40      7.32 o 
   3   7   6      167.35      155.42     15.11 o 
   5   7   6     2181.08     2284.68     62.73 o 
   7   7   6       10.21       20.46      9.21 o 
   9   7   6      590.45      629.92     40.74 o 
  11   7   6      298.77      353.37     28.65 o 
  13   7   6       20.09       28.70     24.54 o 
  15   7   6      150.56      175.21     26.31 o 
  17   7   6        5.88       40.33     13.57 o 
  19   7   6        6.31        5.23     11.92 o 
  21   7   6       61.75       44.77     15.87 o 
  23   7   6        0.11       23.90     16.16 o 
  25   7   6       12.41       23.83     17.17 o 
 -24   8   6        0.09       -6.04     17.24 o 
 -22   8   6        0.27       19.28     10.45 o 
 -20   8   6        1.69       27.87     15.05 o 
 -18   8   6       17.70       23.32     12.25 o 
 -16   8   6        5.13       20.32     12.28 o 
 -14   8   6        1.18       16.17     10.28 o 
 -12   8   6      210.20      195.32     16.37 o 
 -10   8   6      126.13      112.36     14.89 o 
  -8   8   6       94.93       69.33     12.14 o 
  -6   8   6        2.21        2.08     10.93 o 
  -4   8   6      141.78      155.10     15.00 o 
  -2   8   6        8.64        7.20      9.90 o 
   0   8   6       57.64       37.61      7.80 o 
   2   8   6      171.33      195.23     18.11 o 
   4   8   6       15.25       14.49      8.33 o 
   6   8   6       11.78       22.21     12.28 o 
   8   8   6      698.76      627.68     38.89 o 
  10   8   6       90.38       57.70     20.42 o 
  12   8   6       66.45       77.06     29.15 o 
  14   8   6      121.21      110.76     21.04 o 
  16   8   6      110.67       94.50     27.61 o 
  18   8   6       99.23       90.75     33.38 o 
  20   8   6        1.41       32.27      9.14 o 
  22   8   6        1.82        5.78     14.99 o 
  24   8   6       17.81       25.82     15.97 o 
 -21   9   6        1.23       12.43     14.07 o 
 -19   9   6       14.73       -5.02     14.79 o 
 -17   9   6       10.10       31.57     14.70 o 
 -15   9   6        4.34       25.91     13.24 o 
 -13   9   6       66.81       61.99     15.50 o 
 -11   9   6       25.32       43.16     11.42 o 
  -9   9   6        0.79       12.09     12.40 o 
  -7   9   6       71.32       60.23      9.54 o 
  -5   9   6      492.69      514.81     27.40 o 
  -3   9   6      889.45      962.05     27.15 o 
  -1   9   6      213.23      175.77     17.89 o 
   1   9   6      167.96      157.09     16.28 o 
   3   9   6       25.24       44.80     11.75 o 
   5   9   6       13.42       -4.35      9.79 o 
   7   9   6       90.36      109.07     24.56 o 
   9   9   6       18.57       21.27     12.94 o 
  11   9   6       86.97       60.21     20.10 o 
  13   9   6       41.90       40.94     16.40 o 
  15   9   6       30.98       27.71     11.95 o 
  17   9   6       65.38       72.81     19.67 o 
  19   9   6       10.28        9.99     10.16 o 
  21   9   6       23.82       35.45     15.74 o 
 -20  10   6        1.21        7.66     18.72 o 
 -18  10   6       51.18       59.87     19.51 o 
 -16  10   6        0.12       23.20     12.22 o 
 -14  10   6       46.09       57.51     13.34 o 
 -12  10   6       22.31       18.82     12.11 o 
 -10  10   6        0.05       10.20      9.98 o 
  -8  10   6      190.98      212.84     18.87 o 
  -6  10   6        4.00       19.12      9.66 o 
  -4  10   6       55.52       26.87      7.04 o 
  -2  10   6       65.91       53.92      8.57 o 
   0  10   6      296.04      276.23     25.04 o 
   2  10   6       63.48       40.36     14.59 o 
   4  10   6      175.18      105.45     20.85 o 
   6  10   6       70.62       75.76     16.70 o 
   8  10   6       16.42       36.76     12.84 o 
  10  10   6        0.10       17.46     14.00 o 
  12  10   6       27.05       58.58     38.55 o 
  14  10   6        7.01       11.86     13.69 o 
  16  10   6        5.68       25.44     11.56 o 
  18  10   6       12.40       17.13     16.63 o 
 -17  11   6       15.70       24.32     12.35 o 
 -15  11   6       60.73       65.86     14.72 o 
 -13  11   6        6.39       12.68     14.40 o 
 -11  11   6       42.71       58.60     18.31 o 
  -9  11   6       21.16       24.61      8.07 o 
  -7  11   6      129.66      110.18     13.75 o 
  -5  11   6      765.52      847.75     55.57 o 
  -3  11   6       76.33       57.25     12.03 o 
  -1  11   6        2.98       31.79      9.57 o 
   1  11   6      189.06      160.23     26.71 o 
   3  11   6       12.14       25.06     17.23 o 
   5  11   6       61.10       72.61     21.22 o 
   7  11   6        2.40       47.11     16.71 o 
   9  11   6       22.80       58.44     15.77 o 
  11  11   6        0.43       29.56     19.54 o 
  13  11   6       26.05        6.20     15.83 o 
  15  11   6        7.52       21.36     10.05 o 
 -12  12   6       10.55       25.53     14.17 o 
 -10  12   6       48.19       51.92     12.77 o 
  -8  12   6       17.14       21.61      8.85 o 
  -6  12   6        4.90       17.45      9.22 o 
  -4  12   6        1.18       15.87     10.97 o 
  -2  12   6        0.16      -15.86     15.86 o 
   0  12   6        0.07       -0.57     15.10 o 
   2  12   6        2.10       16.62     13.72 o 
   4  12   6        1.14       23.96     16.92 o 
   6  12   6        3.20        0.98     16.47 o 
   8  12   6        0.32       37.23     13.90 o 
  10  12   6        0.01       34.51     14.18 o 
  12  12   6        7.97       19.76     13.64 o 
  -5  13   6       18.47       12.64     18.48 o 
  -3  13   6        9.61       13.62     11.70 o 
  -1  13   6       20.21       29.11     12.98 o 
   1  13   6       32.54       45.10     13.05 o 
   3  13   6        2.47       15.45     13.69 o 
   5  13   6        0.00       29.90     12.31 o 
 -29   1   7       11.28       46.17     14.59 o 
 -27   1   7       38.43       38.39     16.20 o 
 -25   1   7       35.78       53.53     17.71 o 
 -23   1   7       17.79       32.88     13.70 o 
 -21   1   7        2.66       31.41     12.77 o 
 -19   1   7      264.66      219.79     36.98 o 
 -17   1   7       65.99       67.29     13.44 o 
 -15   1   7      908.04      815.42     26.13 o 
 -13   1   7       32.49       24.34      6.60 o 
 -11   1   7      227.99      242.29     12.12 o 
  -9   1   7        6.40        6.27      4.31 o 
  -7   1   7     1074.87      978.36     20.06 o 
  -5   1   7      197.71      203.73     14.11 o 
  -3   1   7      138.23      170.64     14.59 o 
  -1   1   7     3438.05     3600.85     63.57 o 
   1   1   7      187.55      246.44     10.13 o 
   3   1   7      225.39      169.97     13.57 o 
   5   1   7    21361.50    22329.57    340.55 o 
   7   1   7      111.56      141.35      8.50 o 
   9   1   7     2410.58     2312.81     32.01 o 
  11   1   7     1053.31      945.63     14.25 o 
  13   1   7      270.84      257.03     15.82 o 
  15   1   7     2145.20     2411.18     48.89 o 
  17   1   7       94.90      105.46     13.88 o 
  19   1   7      570.02      605.14     26.24 o 
  21   1   7      137.94      169.57     21.45 o 
  23   1   7       20.34       23.96     10.54 o 
  25   1   7       10.36       34.63     12.79 o 
 -28   2   7        5.24       23.67     11.48 o 
 -26   2   7       26.92       49.81     17.05 o 
 -24   2   7       44.45       40.34     15.99 o 
 -22   2   7       17.85       22.65     15.66 o 
 -20   2   7      334.03      315.52     40.59 o 
 -18   2   7      416.80      422.84     21.69 o 
 -16   2   7        3.95       17.44     11.32 o 
 -14   2   7      443.26      369.85     29.35 o 
 -12   2   7       44.23       36.98      8.42 o 
 -10   2   7       91.34       85.23     10.05 o 
  -8   2   7       16.44       14.92      7.35 o 
  -6   2   7      118.76      109.73     11.26 o 
  -4   2   7      498.70      396.70     12.11 o 
  -2   2   7      580.93      503.31     18.39 o 
   0   2   7      668.11      730.25     18.47 o 
   2   2   7      327.70      328.66     11.27 o 
   4   2   7     5187.68     5573.63     64.42 o 
   6   2   7       23.66       23.87      6.97 o 
   8   2   7      574.49      489.24     19.19 o 
  10   2   7        6.63       15.01      7.22 o 
  12   2   7     1000.35      865.33     26.50 o 
  14   2   7      135.66       94.13     13.59 o 
  16   2   7      302.86      309.70     19.95 o 
  18   2   7      809.37      869.07     41.42 o 
  20   2   7      166.99      137.11     16.82 o 
  22   2   7      937.52      978.45     55.61 o 
  24   2   7       35.44       29.70     11.26 o 
  26   2   7        0.05        5.45     14.29 o 
 -29   3   7        3.38       14.18     22.05 o 
 -27   3   7        6.20       31.62     13.43 o 
 -25   3   7       45.15       60.84     16.16 o 
 -23   3   7       33.51       45.52     13.00 o 
 -21   3   7        0.16       29.52     10.41 o 
 -19   3   7      632.87      660.67     48.50 o 
 -17   3   7      276.49      263.18     30.20 o 
 -15   3   7        8.93        7.16     14.91 o 
 -13   3   7      275.64      236.14     11.22 o 
 -11   3   7      262.38      283.68     14.39 o 
  -9   3   7       13.04       20.13      6.61 o 
  -7   3   7       16.49       28.03      9.98 o 
  -5   3   7      159.86      168.67     18.44 o 
  -3   3   7      241.53      189.68     19.54 o 
  -1   3   7      778.79      666.34     19.01 o 
   1   3   7      176.72      192.80      8.16 o 
   3   3   7    16970.33    19978.96    298.51 o 
   5   3   7      165.27      168.41     18.36 o 
   7   3   7     4333.01     4520.27     59.17 o 
   9   3   7      551.27      548.71     12.60 o 
  11   3   7      460.44      494.55     23.30 o 
  13   3   7      144.66      151.02      9.02 o 
  15   3   7      477.47      486.87     18.58 o 
  17   3   7       25.50       44.21     14.90 o 
  19   3   7        0.66       12.08     11.02 o 
  21   3   7        8.40       14.58      9.41 o 
  23   3   7        0.67       15.32      7.47 o 
  25   3   7        6.23       23.17     10.22 o 
  27   3   7       14.87       23.41     15.15 o 
  29   3   7        4.34       16.88     21.28 o 
 -28   4   7       32.89       22.88     17.82 o 
 -26   4   7       21.32       20.72     15.87 o 
 -24   4   7       12.28       32.61     11.84 o 
 -22   4   7        9.53       33.78     11.57 o 
 -20   4   7       32.75       48.60      9.70 o 
 -18   4   7       69.83       71.13     14.60 o 
 -16   4   7        8.86       37.80      9.61 o 
 -14   4   7      465.91      400.33     18.71 o 
 -12   4   7      287.69      344.58     14.53 o 
 -10   4   7     1002.66      889.11     28.92 o 
  -8   4   7      128.10      131.91     15.52 o 
  -6   4   7       16.16       22.66     11.71 o 
  -4   4   7        0.04       17.37      8.68 o 
  -2   4   7      173.49      194.44     22.86 o 
   0   4   7       85.70       73.52      8.87 o 
   2   4   7      930.69     1043.93     21.36 o 
   4   4   7      190.39      160.54      9.48 o 
   6   4   7       15.64        9.13      9.35 o 
   8   4   7     1078.79     1134.90     27.60 o 
  10   4   7      513.08      457.30     19.84 o 
  12   4   7      324.15      316.48     21.92 o 
  14   4   7      346.21      327.10     26.85 o 
  16   4   7       64.79       93.17     19.60 o 
  18   4   7       16.77       12.65      9.58 o 
  20   4   7      177.28      142.06     19.88 o 
  22   4   7        0.95       11.59     10.13 o 
  24   4   7        8.93       16.04     13.23 o 
  26   4   7       13.17       20.19     15.32 o 
  28   4   7        0.06       27.74     12.69 o 
 -27   5   7       22.81       44.59     18.53 o 
 -25   5   7       27.89       52.15     20.08 o 
 -23   5   7       67.89       68.63     17.50 o 
 -21   5   7       66.39       58.18     13.60 o 
 -19   5   7        0.00       28.53     12.41 o 
 -17   5   7      464.92      417.76     42.14 o 
 -15   5   7        3.07        1.64     13.00 o 
 -13   5   7        0.72       23.51      7.52 o 
 -11   5   7     1946.66     1782.10     37.02 o 
  -9   5   7     1128.47     1230.88     24.46 o 
  -7   5   7      951.24      878.51     25.76 o 
  -5   5   7     1579.16     1563.77     41.39 o 
  -3   5   7       61.67       62.23     10.89 o 
  -1   5   7     1734.39     1710.77     29.35 o 
   1   5   7      204.81      215.61     13.44 o 
   3   5   7       73.45       59.47      7.02 o 
   5   5   7      702.70      580.37     21.63 o 
   7   5   7     1068.74      825.84     30.00 o 
   9   5   7      945.69     1104.44     47.45 o 
  11   5   7        8.68       19.78     15.99 o 
  13   5   7      291.45      375.33     32.29 o 
  15   5   7      113.10      147.16     17.97 o 
  17   5   7        0.05        1.28     11.90 o 
  19   5   7      349.37      356.11     32.88 o 
  21   5   7      142.01      153.47     19.85 o 
  23   5   7        5.38       18.57     12.71 o 
  25   5   7       30.93       34.99     16.73 o 
  27   5   7       45.91       26.96     24.13 o 
 -26   6   7       81.54       64.32     19.60 o 
 -24   6   7      130.42      248.23     66.60 o 
 -22   6   7       30.98       10.12     19.66 o 
 -20   6   7       19.82       26.89     10.53 o 
 -18   6   7      107.64      130.56     17.29 o 
 -16   6   7       29.85       33.68      8.18 o 
 -14   6   7      139.90      180.66     18.28 o 
 -12   6   7       36.85       45.39     11.25 o 
 -10   6   7      139.21      131.01     16.57 o 
  -8   6   7       61.23       61.03     10.37 o 
  -6   6   7      194.16      174.49     16.27 o 
  -4   6   7       92.45       86.19     12.66 o 
  -2   6   7     2616.94     2646.52     45.67 o 
   0   6   7      227.61      287.43     18.66 o 
   2   6   7       75.08       73.82     10.83 o 
   4   6   7       25.47       19.13      8.22 o 
   6   6   7     1516.05     1350.06     27.75 o 
   8   6   7      124.37       77.75     28.23 o 
  10   6   7      206.56      232.55     27.26 o 
  12   6   7     1140.26     1173.38     40.47 o 
  14   6   7      830.67      944.00     64.71 o 
  16   6   7       80.80       95.39     23.93 o 
  18   6   7      296.10      362.17     34.94 o 
  20   6   7        3.75       32.02     14.14 o 
  22   6   7        0.44       10.75     13.95 o 
  24   6   7       20.27        2.95     21.61 o 
  26   6   7        4.86       22.74     10.95 o 
 -25   7   7        2.84       36.44     19.81 o 
 -23   7   7       13.33       50.53     16.51 o 
 -21   7   7        0.01        9.98     12.89 o 
 -19   7   7        5.60       21.63     14.04 o 
 -17   7   7        3.15       28.55      9.09 o 
 -15   7   7        0.14        7.96     10.72 o 
 -13   7   7       34.39       38.55     11.41 o 
 -11   7   7       76.26       65.55     11.60 o 
  -9   7   7      585.06      529.53     36.58 o 
  -7   7   7       53.79       63.40     12.73 o 
  -5   7   7      630.89      772.12     28.99 o 
  -3   7   7        0.31        6.49      8.31 o 
  -1   7   7        4.00       13.72      9.87 o 
   1   7   7       36.79       47.23      8.55 o 
   3   7   7      164.67      145.72     14.60 o 
   5   7   7      204.51      170.56     17.46 o 
   7   7   7       12.37       21.18     11.32 o 
   9   7   7        0.17       10.20     14.88 o 
  11   7   7       94.92       64.79     19.15 o 
  13   7   7       59.85       55.55     17.60 o 
  15   7   7        0.26        7.71     18.22 o 
  17   7   7      171.57      122.29     20.83 o 
  19   7   7       67.19       88.01     29.80 o 
  21   7   7       21.78       33.07     11.61 o 
  23   7   7        1.08       17.03     14.47 o 
  25   7   7        0.01       27.39     25.76 o 
 -22   8   7       21.99       31.40     10.82 o 
 -20   8   7       12.64       19.87      9.71 o 
 -18   8   7       51.70       54.38     12.69 o 
 -16   8   7       19.55       39.71      9.04 o 
 -14   8   7      140.84      145.78     20.27 o 
 -12   8   7        0.36       16.02      7.86 o 
 -10   8   7        8.63       25.44     10.62 o 
  -8   8   7      317.40      352.41     24.15 o 
  -6   8   7      840.19      867.45     28.90 o 
  -4   8   7      259.00      225.14     17.71 o 
  -2   8   7      151.18      128.84     13.01 o 
   0   8   7      217.50      133.69     17.21 o 
   2   8   7        1.67        4.21      9.50 o 
   4   8   7      697.20      647.80     21.97 o 
   6   8   7      646.84      572.22     42.74 o 
   8   8   7      268.67      276.77     28.83 o 
  10   8   7       24.41        9.38     16.09 o 
  12   8   7       14.61       27.48     16.16 o 
  14   8   7        6.89       48.11     16.04 o 
  16   8   7        5.01       18.67     11.46 o 
  18   8   7      130.22       91.25     19.00 o 
  20   8   7       54.13       54.96     14.22 o 
  22   8   7        0.48       29.72     17.88 o 
 -21   9   7       50.10       51.91     14.11 o 
 -19   9   7        0.66       20.70     10.50 o 
 -17   9   7        7.96       41.57     12.55 o 
 -15   9   7       41.60       65.16     13.83 o 
 -13   9   7        3.18       18.03      9.16 o 
 -11   9   7       88.97       67.19     10.22 o 
  -9   9   7       59.46       69.11     13.52 o 
  -7   9   7       26.52       30.71      8.74 o 
  -5   9   7      180.57      176.44     18.07 o 
  -3   9   7      161.20      151.75     21.99 o 
  -1   9   7     1170.26     1202.24     32.14 o 
   1   9   7       57.05       43.03      7.83 o 
   3   9   7        3.89       31.86     15.63 o 
   5   9   7       94.44       83.26     17.23 o 
   7   9   7       22.98        6.26     16.77 o 
   9   9   7      286.07      302.76     31.68 o 
  11   9   7       39.20       49.25     15.77 o 
  13   9   7       29.53       15.67     18.13 o 
  15   9   7       18.12       45.95     17.39 o 
  17   9   7       18.69       19.36     16.32 o 
  19   9   7       12.00       33.54     22.64 o 
  21   9   7        4.20       13.01     19.41 o 
 -18  10   7        0.37       -6.48     13.83 o 
 -16  10   7       19.69       32.82     11.27 o 
 -14  10   7        0.82       25.99     12.81 o 
 -12  10   7        1.05       31.26     10.62 o 
 -10  10   7        0.53       28.19      9.66 o 
  -8  10   7        3.63       16.72      8.80 o 
  -6  10   7       12.85       23.86      9.44 o 
  -4  10   7        7.33       31.46     10.24 o 
  -2  10   7       53.09       42.11      8.54 o 
   0  10   7        5.49       28.57     10.66 o 
   2  10   7        3.95       17.58     15.88 o 
   4  10   7        2.96       37.13     14.60 o 
   6  10   7        0.00        9.87     16.30 o 
   8  10   7       48.84       34.13     17.41 o 
  10  10   7        6.05       28.72     13.62 o 
  12  10   7        9.76       23.24     15.60 o 
  14  10   7       12.49       25.45      9.85 o 
  16  10   7       14.77       19.74     14.48 o 
  18  10   7        1.48       29.79     12.16 o 
 -15  11   7       11.05       23.49     15.38 o 
 -13  11   7       34.88       31.80     12.58 o 
 -11  11   7        1.61        6.79     10.44 o 
  -9  11   7        0.20       17.61     10.95 o 
  -7  11   7        5.24       17.86      8.39 o 
  -5  11   7        1.56        6.51      8.14 o 
  -3  11   7       27.22       28.57      9.74 o 
  -1  11   7        7.68       30.46     11.36 o 
   1  11   7        7.92       30.42     13.56 o 
   3  11   7       42.37       34.09     13.78 o 
   5  11   7        0.41       44.32     13.16 o 
   7  11   7        0.23       31.38     16.33 o 
   9  11   7        0.06       27.63     15.63 o 
  11  11   7       26.16       26.58     14.27 o 
  13  11   7        5.31        3.66     24.86 o 
  15  11   7       24.59       33.11     16.07 o 
 -10  12   7        0.43       31.28     11.89 o 
  -8  12   7       40.26       32.43     14.81 o 
  -6  12   7        0.35       19.77     18.58 o 
  -4  12   7       82.11       77.48     19.28 o 
  -2  12   7        3.66       15.85     12.96 o 
   0  12   7        0.58        3.32     12.96 o 
   2  12   7       10.30       12.40     13.04 o 
   4  12   7        0.43       25.01     14.87 o 
   6  12   7        0.32        5.17     17.53 o 
   8  12   7        4.62       36.84     16.89 o 
  10  12   7       13.52       19.83     12.64 o 
 -28   0   8        4.62       23.31     12.96 o 
 -26   0   8       30.81        5.13     10.46 o 
 -24   0   8       19.98       47.72     19.80 o 
 -22   0   8       56.57       80.17     29.64 o 
 -20   0   8      311.91      312.79     49.09 o 
 -18   0   8       73.48       87.64     18.49 o 
 -16   0   8     3083.30     2751.35     83.78 o 
 -14   0   8     1225.83     1304.21     80.90 o 
 -12   0   8      256.37      293.82     27.15 o 
 -10   0   8     1140.21     1115.11     28.56 o 
  -8   0   8     4031.81     3936.10     76.16 o 
  -6   0   8      765.77      896.11     32.43 o 
  -4   0   8      933.60     1065.40     31.31 o 
  -2   0   8     6320.11     6925.65     95.97 o 
   0   0   8     9464.78     9755.86    183.81 o 
   2   0   8    11036.55    10841.36    369.48 o 
   4   0   8     6021.75     6502.86    100.93 o 
   6   0   8      281.49      313.11     15.69 o 
   8   0   8      945.31      817.90     28.56 o 
  10   0   8        0.11       15.62      9.50 o 
  12   0   8     1202.22     1161.63     40.13 o 
  14   0   8        0.62        9.73      9.71 o 
  16   0   8      786.07      905.20     34.27 o 
  18   0   8      462.06      494.77     38.99 o 
  20   0   8       52.54       50.53     13.09 o 
  22   0   8      441.47      430.78     37.64 o 
  24   0   8       96.14      111.01     35.21 o 
  26   0   8      174.65      132.68     33.37 o 
 -29   1   8        4.28       25.29      6.78 o 
 -27   1   8        3.27       37.32     14.22 o 
 -25   1   8       45.17       24.91     14.10 o 
 -23   1   8        5.90       34.57     13.86 o 
 -21   1   8      359.10      406.89     37.60 o 
 -19   1   8     1334.84     1348.21     44.04 o 
 -17   1   8       38.80       22.59      7.66 o 
 -15   1   8      414.96      453.01     12.45 o 
 -13   1   8       96.83      118.01     11.88 o 
 -11   1   8      921.17      869.40     21.07 o 
  -9   1   8       98.78       80.23     10.81 o 
  -7   1   8       73.52       91.73      8.81 o 
  -5   1   8        4.31       15.02      7.16 o 
  -3   1   8      397.45      466.20     16.01 o 
  -1   1   8      186.01      270.29     28.76 o 
   1   1   8     1842.77     2361.96     39.45 o 
   3   1   8    15003.94    15645.56    140.49 o 
   5   1   8     5092.76     4704.39    100.25 o 
   7   1   8     6122.13     6528.72    106.63 o 
   9   1   8     5332.35     5602.97     91.67 o 
  11   1   8      251.16      205.15     15.48 o 
  13   1   8       88.51       87.54     10.56 o 
  15   1   8     1099.48     1176.48     28.25 o 
  17   1   8      163.02      168.32     14.52 o 
  19   1   8      540.41      553.62     31.30 o 
  21   1   8      112.09       95.90     18.35 o 
  23   1   8        0.09        5.88      9.43 o 
  25   1   8        8.98       21.72     13.75 o 
  27   1   8        7.36       11.63     21.87 o 
 -28   2   8        1.32        4.18      9.05 o 
 -26   2   8        5.55        1.84     24.50 o 
 -24   2   8       40.05        4.26     19.65 o 
 -22   2   8        0.69       26.33     11.59 o 
 -20   2   8       73.56       74.80     24.87 o 
 -18   2   8      660.50      575.69     35.39 o 
 -16   2   8     1006.30      939.99     39.68 o 
 -14   2   8      187.53      213.15     23.38 o 
 -12   2   8       65.03       55.26      8.36 o 
 -10   2   8     1298.55     1263.34     33.74 o 
  -8   2   8      184.18      175.16     17.08 o 
  -6   2   8      107.71      122.05     11.45 o 
  -4   2   8      353.98      435.92     24.78 o 
  -2   2   8       11.25       18.76      7.03 o 
   0   2   8      500.69      550.28     28.34 o 
   2   2   8      590.28      472.48     11.03 o 
   4   2   8      159.80      166.48      8.53 o 
   6   2   8     3858.67     4367.49     66.84 o 
   8   2   8        4.63       -5.67     11.37 o 
  10   2   8      932.49      828.80     20.71 o 
  12   2   8      114.91      119.70     13.05 o 
  14   2   8       91.30       69.19     10.51 o 
  16   2   8       17.91       23.19     11.37 o 
  18   2   8       31.84       33.77      9.05 o 
  20   2   8       11.42       10.72     10.46 o 
  22   2   8        0.29       10.49     10.97 o 
  24   2   8        9.57       18.49      7.58 o 
  26   2   8       12.93       23.77     12.53 o 
 -27   3   8        0.41       38.44     14.65 o 
 -25   3   8       30.00       30.73     12.33 o 
 -23   3   8       48.32       50.56     16.62 o 
 -21   3   8        4.74       30.50     10.11 o 
 -19   3   8       41.15       55.24     15.91 o 
 -17   3   8      251.37      188.59     21.23 o 
 -15   3   8     1045.19     1138.87     51.62 o 
 -13   3   8      217.32      195.56     45.60 o 
 -11   3   8      569.03      569.63     16.55 o 
  -9   3   8      955.73      957.71     25.77 o 
  -7   3   8      139.80      139.23     13.54 o 
  -5   3   8      703.87      700.76     23.32 o 
  -3   3   8      393.66      476.07     18.60 o 
  -1   3   8     5701.86     6029.61     69.12 o 
   1   3   8      496.32      459.61     24.00 o 
   3   3   8       18.49        5.54      7.77 o 
   5   3   8      421.42      357.22     26.05 o 
   7   3   8      512.90      515.96     27.48 o 
   9   3   8     1194.35     1086.44     44.59 o 
  11   3   8       50.04       53.49      9.78 o 
  13   3   8     1460.23     1503.75     58.77 o 
  15   3   8      380.66      316.01     23.98 o 
  17   3   8       39.75       11.78     11.99 o 
  19   3   8      307.01      254.85     25.38 o 
  21   3   8      112.16      118.15     16.60 o 
  23   3   8       96.20       56.14     15.18 o 
  25   3   8       21.14       23.29      9.28 o 
  27   3   8        9.73       -2.92     16.94 o 
 -28   4   8        3.65       23.81     10.93 o 
 -26   4   8       16.71       24.94     10.54 o 
 -24   4   8        0.49       18.53     14.92 o 
 -22   4   8       76.73       63.19     23.69 o 
 -20   4   8      365.99      318.12     31.45 o 
 -18   4   8      442.53      353.36     42.77 o 
 -16   4   8      151.27      117.26     15.49 o 
 -14   4   8      838.50      835.89     31.52 o 
 -12   4   8        7.72       22.89      7.21 o 
 -10   4   8      753.43      755.96     32.07 o 
  -8   4   8      680.25      642.28     23.92 o 
  -6   4   8       80.67      104.39     11.96 o 
  -4   4   8      220.11      205.47     20.72 o 
  -2   4   8      996.31     1165.00     25.50 o 
   0   4   8     1320.09     1406.41     23.00 o 
   2   4   8     1683.48     1780.45     48.10 o 
   4   4   8       62.80       43.00     12.69 o 
   6   4   8      599.60      608.78     20.60 o 
   8   4   8     4346.92     4683.77     93.70 o 
  10   4   8      495.31      456.16     23.26 o 
  12   4   8       52.98       53.69     15.21 o 
  14   4   8      952.23     1041.73     45.47 o 
  16   4   8      153.32      142.96     18.20 o 
  18   4   8      371.57      446.40     33.42 o 
  20   4   8        6.37       -0.83     12.27 o 
  22   4   8       86.80       59.37     22.56 o 
  24   4   8       48.96       74.89     14.69 o 
  26   4   8        0.04       27.73     15.99 o 
 -27   5   8        0.66       48.91     17.04 o 
 -25   5   8        3.76       12.15     11.07 o 
 -23   5   8        3.15       34.74     12.05 o 
 -21   5   8       35.20       42.09     17.89 o 
 -19   5   8       29.71       23.53      9.14 o 
 -17   5   8        0.89       26.42     10.87 o 
 -15   5   8       61.01       60.35     14.24 o 
 -13   5   8      120.52      120.62     16.14 o 
 -11   5   8       17.27       27.57      9.54 o 
  -9   5   8       43.89       27.62      9.97 o 
  -7   5   8      948.79      945.35     22.18 o 
  -5   5   8     1747.16     1728.36     40.62 o 
  -3   5   8      912.80     1058.17     27.25 o 
  -1   5   8        0.55       29.50     10.16 o 
   1   5   8      959.85     1063.39     22.91 o 
   3   5   8      556.39      509.29     28.88 o 
   5   5   8      157.39      148.92     17.21 o 
   7   5   8      148.04      176.28     20.79 o 
   9   5   8      579.75      663.53     22.21 o 
  11   5   8        0.01       10.61     18.84 o 
  13   5   8       34.01       84.51     18.66 o 
  15   5   8      104.00      169.87     25.80 o 
  17   5   8        0.71       21.26     13.43 o 
  19   5   8        5.95        8.63     13.85 o 
  21   5   8       23.74       50.08     24.76 o 
  23   5   8        2.49       23.00     11.48 o 
  25   5   8        0.35        7.18     14.87 o 
 -26   6   8        0.44       25.98     21.56 o 
 -24   6   8        0.65       17.54     15.98 o 
 -22   6   8        2.76       24.35      9.24 o 
 -20   6   8        3.80        3.92     14.71 o 
 -18   6   8       65.99       47.67     16.24 o 
 -16   6   8      113.26      130.09     18.98 o 
 -14   6   8      113.79      130.18     27.26 o 
 -12   6   8        2.43       11.03     10.04 o 
 -10   6   8       54.23       71.38     12.76 o 
  -8   6   8      241.42      219.73     21.45 o 
  -6   6   8        2.74        9.59     10.51 o 
  -4   6   8      728.09      713.59     29.16 o 
  -2   6   8      160.76      203.92     17.26 o 
   0   6   8      191.26      190.20     18.17 o 
   2   6   8      996.54      995.47     19.53 o 
   4   6   8        3.83        2.44      6.63 o 
   6   6   8      232.21      253.19     22.04 o 
   8   6   8      880.65      800.68     56.22 o 
  10   6   8      246.26      345.05     32.48 o 
  12   6   8      257.69      274.76     26.03 o 
  14   6   8      174.28      179.48     24.02 o 
  16   6   8       66.93       68.85     15.04 o 
  18   6   8       53.15       61.40     14.63 o 
  20   6   8        0.08       16.58     12.58 o 
  22   6   8        0.14        0.24     11.21 o 
  24   6   8        0.13       34.71     16.74 o 
 -23   7   8       27.67       57.79     22.42 o 
 -21   7   8       33.36       12.57     36.03 o 
 -19   7   8        3.76       24.83     10.68 o 
 -17   7   8       15.36       11.86     10.58 o 
 -15   7   8        0.07       22.80     10.64 o 
 -13   7   8        2.55       -3.04     11.52 o 
 -11   7   8      375.56      363.27     20.61 o 
  -9   7   8      164.82      230.97     17.54 o 
  -7   7   8     1617.68     1411.14     32.36 o 
  -5   7   8      673.05      570.57     27.19 o 
  -3   7   8      116.62       70.23     11.95 o 
  -1   7   8       30.79       25.34      9.84 o 
   1   7   8      728.19      693.14     26.74 o 
   3   7   8     1691.34     1634.66     38.67 o 
   5   7   8       77.28       83.18     12.87 o 
   7   7   8      555.81      573.50     38.78 o 
   9   7   8      491.20      582.13     37.24 o 
  11   7   8      135.27      151.00     29.48 o 
  13   7   8      316.70      399.91     38.64 o 
  15   7   8       11.97       14.12     13.33 o 
  17   7   8      211.68      173.35     26.29 o 
  19   7   8        4.17       35.60     14.46 o 
  21   7   8       11.82       19.56      9.95 o 
  23   7   8       22.31       37.08     22.05 o 
 -22   8   8       23.99        2.89     20.11 o 
 -20   8   8       32.09       65.89     18.23 o 
 -18   8   8       21.03        9.05     10.35 o 
 -16   8   8        0.59       15.27     15.95 o 
 -14   8   8        2.48        5.37     10.67 o 
 -12   8   8       33.59       38.84     12.56 o 
 -10   8   8       35.64       47.82     10.82 o 
  -8   8   8       87.21       74.88     11.71 o 
  -6   8   8      217.59      205.93     22.05 o 
  -4   8   8       14.73       30.72      8.32 o 
  -2   8   8       16.48       19.64      7.64 o 
   0   8   8      102.25      101.75     11.90 o 
   2   8   8        2.74       11.46      9.26 o 
   4   8   8        3.46       17.57     16.43 o 
   6   8   8       96.96      111.59     17.51 o 
   8   8   8       31.21       72.05     39.37 o 
  10   8   8       98.34      122.67     23.81 o 
  12   8   8       89.87      110.24     23.78 o 
  14   8   8      184.90      144.14     20.91 o 
  16   8   8        0.75       24.58     12.94 o 
  18   8   8       71.32       74.30     19.25 o 
  20   8   8       34.36       43.39     16.78 o 
  22   8   8        0.19       26.37     30.15 o 
 -19   9   8        5.18       31.39     18.54 o 
 -17   9   8       26.67       28.34     12.52 o 
 -15   9   8        8.68       28.73     13.90 o 
 -13   9   8        5.10       20.67     11.72 o 
 -11   9   8       14.29       41.93     10.33 o 
  -9   9   8        0.01       11.59      8.37 o 
  -7   9   8       60.40       57.21     10.23 o 
  -5   9   8       22.69       23.99      7.62 o 
  -3   9   8       43.09       29.90      7.10 o 
  -1   9   8      227.29      270.17     22.81 o 
   1   9   8       76.80      103.56     20.86 o 
   3   9   8      198.18      158.87     23.82 o 
   5   9   8       60.02       36.93     14.57 o 
   7   9   8       10.83       13.60     13.82 o 
   9   9   8       24.85       23.25     13.59 o 
  11   9   8        0.76       21.51     13.08 o 
  13   9   8        2.78       10.34     10.78 o 
  15   9   8       44.90       54.16     19.89 o 
  17   9   8       22.25       37.19     18.97 o 
  19   9   8        1.45        9.97      9.71 o 
 -18  10   8        0.01        5.63     13.87 o 
 -16  10   8        0.11        8.65     10.88 o 
 -14  10   8       61.89       56.48     19.17 o 
 -12  10   8        2.24       23.22     11.74 o 
 -10  10   8       83.48       77.45     15.21 o 
  -8  10   8      140.97      110.64     14.92 o 
  -6  10   8        3.81       21.94     10.53 o 
  -4  10   8      141.30      162.41     18.68 o 
  -2  10   8       61.58       41.15     17.86 o 
   0  10   8        6.92       42.43     15.10 o 
   2  10   8       10.36       42.38     14.04 o 
   4  10   8       19.99       35.79     14.43 o 
   6  10   8        0.09       32.56     17.87 o 
   8  10   8       66.23       45.96     16.32 o 
  10  10   8        9.05       30.83     14.52 o 
  12  10   8       26.95       53.17     13.77 o 
  14  10   8        5.52       48.53     13.17 o 
  16  10   8       17.72       27.72     15.87 o 
 -13  11   8        0.75       30.61     11.46 o 
 -11  11   8       22.01       28.38      8.64 o 
  -9  11   8        0.24       22.13      8.60 o 
  -7  11   8       46.31       35.78     11.69 o 
  -5  11   8       41.47       44.09     11.04 o 
  -3  11   8       65.09       43.48     14.37 o 
  -1  11   8      206.43      202.69     33.67 o 
   1  11   8        2.90       22.48     16.26 o 
   3  11   8       29.03       21.15     14.80 o 
   5  11   8       77.99       46.22     19.86 o 
   7  11   8        6.27       27.01     16.04 o 
   9  11   8       20.22       34.66     14.09 o 
  11  11   8        9.99       16.58     21.01 o 
  13  11   8        2.71       24.23     14.81 o 
  -8  12   8        2.81       43.66     25.52 o 
  -6  12   8       18.37       63.50     20.13 o 
  -4  12   8        0.99       19.26     13.47 o 
  -2  12   8       18.99       21.51     11.67 o 
   0  12   8        1.46       16.25     15.42 o 
   2  12   8        0.06       22.19     13.62 o 
   4  12   8        1.17       17.48     12.52 o 
   6  12   8       12.91       25.29     13.50 o 
   8  12   8        0.02       55.86     14.28 o 
 -27   1   9        3.95       25.63     17.16 o 
 -25   1   9        5.94       -1.17     18.26 o 
 -23   1   9       67.55       50.95     12.58 o 
 -21   1   9       26.64       51.61     25.40 o 
 -19   1   9       84.78       93.37     18.98 o 
 -17   1   9      298.05      348.22     39.43 o 
 -15   1   9      469.65      508.36     25.90 o 
 -13   1   9      252.51      252.49     18.28 o 
 -11   1   9     1680.97     1678.91     34.90 o 
  -9   1   9        0.85       10.20     10.55 o 
  -7   1   9     1270.18     1302.76     23.96 o 
  -5   1   9     2270.39     2463.63     42.38 o 
  -3   1   9      346.37      340.46     16.54 o 
  -1   1   9     2307.35     2131.44     34.03 o 
   1   1   9      684.34      752.53     16.32 o 
   3   1   9     2846.75     3067.25     49.38 o 
   5   1   9      847.35      913.03     17.84 o 
   7   1   9       47.76       49.81     10.19 o 
   9   1   9     3303.34     3622.83     58.93 o 
  11   1   9        0.55       10.38     10.14 o 
  13   1   9      902.46      907.07     28.57 o 
  15   1   9      753.24      746.88     23.52 o 
  17   1   9       33.85       28.41      7.50 o 
  19   1   9      385.02      328.21     32.70 o 
  21   1   9       83.35       86.85     17.80 o 
  23   1   9       28.31        9.79      9.37 o 
  25   1   9        6.77       17.49     12.20 o 
  27   1   9        2.92       -7.49     21.35 o 
 -28   2   9        4.79       43.66     15.01 o 
 -26   2   9       27.45       40.95     23.21 o 
 -24   2   9        5.29       33.92     12.51 o 
 -22   2   9       69.98       66.82     15.34 o 
 -20   2   9       86.05       73.48     15.81 o 
 -18   2   9        5.58      -13.05     19.11 o 
 -16   2   9     1441.14     1562.75     39.54 o 
 -14   2   9      576.76      504.06     24.61 o 
 -12   2   9       61.85       61.58      9.10 o 
 -10   2   9     3180.05     3209.77     54.52 o 
  -8   2   9     1324.33     1314.52     35.56 o 
  -6   2   9     2088.71     2291.27     39.09 o 
  -4   2   9      360.14      318.67     20.04 o 
  -2   2   9      487.88      466.81     19.89 o 
   0   2   9     2627.96     2611.84     61.55 o 
   2   2   9     6004.75     5943.08     73.00 o 
   4   2   9     2305.68     2229.66     76.61 o 
   6   2   9     1463.33     1393.65     30.12 o 
   8   2   9     1842.98     1788.12     50.02 o 
  10   2   9      144.11      110.07     13.35 o 
  12   2   9     1412.99     1400.61     63.95 o 
  14   2   9        6.97        6.52     13.61 o 
  16   2   9       35.06       36.91      9.64 o 
  18   2   9      252.62      291.73     30.41 o 
  20   2   9      135.98      128.06     18.31 o 
  22   2   9       92.16       78.86     16.05 o 
  24   2   9       40.27       32.97     10.51 o 
  26   2   9       34.27       23.01     17.11 o 
 -27   3   9        2.13        9.44     24.80 o 
 -25   3   9       12.07       24.30     16.31 o 
 -23   3   9        1.15       22.85     19.94 o 
 -21   3   9       71.07       82.46     20.54 o 
 -19   3   9       51.98       27.52     10.60 o 
 -17   3   9      166.54      146.94     17.06 o 
 -15   3   9     2188.38     2204.99     57.97 o 
 -13   3   9      396.10      475.40     22.80 o 
 -11   3   9       53.53       79.76     13.01 o 
  -9   3   9        4.49        8.71      6.80 o 
  -7   3   9      366.21      384.75     23.83 o 
  -5   3   9       10.44       24.44     11.13 o 
  -3   3   9     1471.24     1518.52     29.23 o 
  -1   3   9     1720.27     1736.02     27.44 o 
   1   3   9      393.78      464.63     20.41 o 
   3   3   9     2139.44     2046.17     37.91 o 
   5   3   9     1126.66     1167.44     32.68 o 
   7   3   9     4520.76     4522.81     77.91 o 
   9   3   9      133.05      109.58     15.55 o 
  11   3   9       16.43       40.32      9.02 o 
  13   3   9      567.76      504.99     25.44 o 
  15   3   9      243.35      256.95     26.98 o 
  17   3   9      170.59      196.89     21.00 o 
  19   3   9       32.21       21.06     14.06 o 
  21   3   9       64.69       74.72     15.04 o 
  23   3   9        1.99       11.36     10.24 o 
  25   3   9        0.12       12.05     10.57 o 
  27   3   9        7.67       24.86     12.97 o 
 -26   4   9        5.14       13.23     19.62 o 
 -24   4   9       32.70       30.65     13.85 o 
 -22   4   9       34.81       45.99     14.61 o 
 -20   4   9      101.39      102.66     18.93 o 
 -18   4   9      118.62       76.37     19.23 o 
 -16   4   9        3.66       -3.79     13.85 o 
 -14   4   9      101.41       64.25     15.88 o 
 -12   4   9       75.30      111.34     13.56 o 
 -10   4   9      387.93      414.18     25.26 o 
  -8   4   9       46.72       41.09     11.84 o 
  -6   4   9       34.93       32.02     10.41 o 
  -4   4   9      304.97      274.02     18.93 o 
  -2   4   9     1441.70     1535.33     36.55 o 
   0   4   9     1822.94     1726.41     38.55 o 
   2   4   9      300.69      242.50     15.97 o 
   4   4   9      264.48      254.70     23.84 o 
   6   4   9     1618.08     1545.32     38.12 o 
   8   4   9      109.86       69.70     11.77 o 
  10   4   9      281.79      324.05     25.80 o 
  12   4   9      482.84      403.63     29.43 o 
  14   4   9       34.68       43.49     13.58 o 
  16   4   9      248.33      290.68     31.74 o 
  18   4   9      160.33      170.51     20.98 o 
  20   4   9        8.96       19.84     12.51 o 
  22   4   9        2.28       20.95      8.89 o 
  24   4   9       41.32       51.97     14.62 o 
  26   4   9        0.06        2.16     14.18 o 
 -25   5   9        7.51       30.06     17.21 o 
 -23   5   9       12.59       26.66     10.88 o 
 -21   5   9       89.70       89.10     15.06 o 
 -19   5   9      212.67      247.51     27.13 o 
 -17   5   9       15.53       23.01      8.84 o 
 -15   5   9        6.10       27.56     10.61 o 
 -13   5   9      457.93      384.55     39.44 o 
 -11   5   9      819.10      851.72     29.22 o 
  -9   5   9       23.83       48.40     12.88 o 
  -7   5   9     5021.42     5467.78    112.08 o 
  -5   5   9     2903.09     3370.77     62.57 o 
  -3   5   9      581.06      554.96     24.61 o 
  -1   5   9      891.07      842.08     23.43 o 
   1   5   9      946.95      892.94     22.23 o 
   3   5   9      215.79      192.19     11.89 o 
   5   5   9      582.70      551.32     31.91 o 
   7   5   9      633.80      686.77     23.06 o 
   9   5   9       54.06       65.69     12.68 o 
  11   5   9      606.70      687.31     40.90 o 
  13   5   9      250.55      306.36     31.64 o 
  15   5   9        8.85       18.36     13.85 o 
  17   5   9      451.14      416.97     35.52 o 
  19   5   9        1.21       16.75     11.20 o 
  21   5   9       61.12       66.21     17.13 o 
  23   5   9       29.06       27.85     12.25 o 
  25   5   9       73.91       52.33     25.26 o 
 -24   6   9        7.16       18.05     22.43 o 
 -22   6   9       64.35       53.89     12.68 o 
 -20   6   9       43.64       43.06     11.93 o 
 -18   6   9       17.08       28.08      9.89 o 
 -16   6   9       47.90       37.60     11.41 o 
 -14   6   9      143.82      163.70     20.60 o 
 -12   6   9       29.76       36.04      9.96 o 
 -10   6   9      421.27      395.87     22.08 o 
  -8   6   9       73.58       78.38     16.78 o 
  -6   6   9       10.83       12.67     14.95 o 
  -4   6   9      267.88      226.88     21.83 o 
  -2   6   9        2.50       15.14     13.00 o 
   0   6   9      236.65      250.96     23.20 o 
   2   6   9      278.78      336.42     25.60 o 
   4   6   9      587.47      527.91     26.48 o 
   6   6   9       11.81       29.44     11.34 o 
   8   6   9      434.80      448.08     36.10 o 
  10   6   9      391.20      474.53     38.86 o 
  12   6   9      192.55      186.68     25.96 o 
  14   6   9        2.76       20.75     15.09 o 
  16   6   9        6.37       26.85     22.70 o 
  18   6   9      420.25      431.59     36.59 o 
  20   6   9       30.31       43.12     18.23 o 
  22   6   9       73.58       56.18     15.79 o 
  24   6   9        0.29      -12.35     17.05 o 
 -23   7   9        0.64       14.60     12.64 o 
 -21   7   9       10.05       18.46     10.03 o 
 -19   7   9        0.23       17.71      9.00 o 
 -17   7   9       69.16       32.78     13.45 o 
 -15   7   9        8.58       25.89     13.86 o 
 -13   7   9       40.79       31.31     11.20 o 
 -11   7   9        7.33       16.02      6.12 o 
  -9   7   9      267.96      253.69     23.14 o 
  -7   7   9       58.85       45.22      9.96 o 
  -5   7   9      485.37      439.98     22.93 o 
  -3   7   9       89.58       82.70     14.70 o 
  -1   7   9      180.77      199.28     20.06 o 
   1   7   9      390.08      397.10     24.63 o 
   3   7   9        9.14       20.90      8.39 o 
   5   7   9        2.37       15.38     16.08 o 
   7   7   9       19.78       43.22     20.49 o 
   9   7   9       19.24       23.20     14.90 o 
  11   7   9       93.87      110.35     21.18 o 
  13   7   9        9.29       15.03     12.62 o 
  15   7   9       65.75       60.68     18.30 o 
  17   7   9       28.17       49.15     21.58 o 
  19   7   9        2.20       10.83     12.94 o 
  21   7   9       33.48       36.37     10.02 o 
  23   7   9        2.19       30.03     17.06 o 
 -20   8   9       88.33       71.64     17.38 o 
 -18   8   9        9.63       30.63      9.78 o 
 -16   8   9       31.40       34.06     10.13 o 
 -14   8   9       19.63       26.66      9.90 o 
 -12   8   9        0.64       20.18     11.69 o 
 -10   8   9       69.48       54.98     13.06 o 
  -8   8   9        1.74        8.45      7.89 o 
  -6   8   9        3.71       25.43      8.40 o 
  -4   8   9      214.40      168.48     18.06 o 
  -2   8   9       93.44       82.89     12.28 o 
   0   8   9        3.01       20.86     11.48 o 
   2   8   9       73.12       77.26     11.72 o 
   4   8   9       52.81       67.68     18.03 o 
   6   8   9      100.66      156.54     26.72 o 
   8   8   9       33.88       77.64     14.43 o 
  10   8   9      129.13       87.19     17.06 o 
  12   8   9       56.32       78.92     15.88 o 
  14   8   9        8.89       35.67     15.11 o 
  16   8   9       28.48       27.89     14.65 o 
  18   8   9        0.09       20.94      8.41 o 
  20   8   9        9.74       15.46     13.77 o 
 -19   9   9        9.13       25.39     13.34 o 
 -17   9   9       33.10       34.03     16.80 o 
 -15   9   9        1.55       24.97      9.78 o 
 -13   9   9        7.68       14.35     12.12 o 
 -11   9   9       61.92       41.40     12.73 o 
  -9   9   9        1.08       18.49     10.11 o 
  -7   9   9        4.58       14.52      8.59 o 
  -5   9   9       24.53       24.13      8.66 o 
  -3   9   9       75.68       59.31     13.65 o 
  -1   9   9       13.76       31.10     11.84 o 
   1   9   9      154.33      189.18     24.88 o 
   3   9   9      227.10      280.64     35.34 o 
   5   9   9      226.80      192.18     26.70 o 
   7   9   9       37.88       52.51     16.12 o 
   9   9   9       19.74       54.30     17.98 o 
  11   9   9       27.51       42.72     12.42 o 
  13   9   9       35.94       57.84     17.35 o 
  15   9   9       12.55       39.79     18.81 o 
  17   9   9        0.40       17.78     17.65 o 
  19   9   9        3.06       19.66     12.66 o 
 -16  10   9       23.58       17.11     12.84 o 
 -14  10   9        5.87       38.14     14.84 o 
 -12  10   9       14.52       30.73      7.61 o 
 -10  10   9        0.00       28.02     11.93 o 
  -8  10   9       22.91       19.56      9.00 o 
  -6  10   9       12.96       27.23     12.36 o 
  -4  10   9       14.41       26.77     13.53 o 
  -2  10   9        0.13       36.77     14.45 o 
   0  10   9        1.57       40.35     11.53 o 
   2  10   9        1.10       -0.01     19.39 o 
   4  10   9       12.39       25.08     14.67 o 
   6  10   9        0.96        9.95     18.29 o 
   8  10   9       11.53       16.87     18.90 o 
  10  10   9       11.89       25.64     11.27 o 
  12  10   9       28.66       21.40     10.90 o 
  14  10   9        0.01        8.93     17.84 o 
  16  10   9        0.89       12.79     12.56 o 
 -13  11   9        3.91       13.95     10.31 o 
 -11  11   9        1.98       22.41     10.95 o 
  -9  11   9       28.64       46.63     14.98 o 
  -7  11   9        1.72       16.81      9.28 o 
  -5  11   9        6.78       10.22     12.42 o 
  -3  11   9       39.25       58.99     17.84 o 
  -1  11   9        0.62        8.97     13.43 o 
   1  11   9        1.43       26.43     18.46 o 
   3  11   9        2.73       29.61     14.71 o 
   5  11   9        4.72       18.49     12.20 o 
   7  11   9        7.84       36.85     14.26 o 
   9  11   9        3.41       32.24     14.44 o 
  11  11   9        7.75       -2.49     17.52 o 
  -6  12   9        0.18       27.23     10.60 o 
  -4  12   9       62.59       71.76     14.00 o 
  -2  12   9        0.46        4.11     16.37 o 
   0  12   9        5.42       48.50     13.29 o 
   2  12   9       22.44       54.62     13.11 o 
   4  12   9        9.23       17.18     11.78 o 
   6  12   9       16.92       33.26     15.55 o 
 -26   0  10       86.58       97.90     27.07 o 
 -24   0  10       62.07       58.37     27.26 o 
 -22   0  10      138.24      172.36     63.32 o 
 -20   0  10       13.08       10.09     36.23 o 
 -18   0  10      358.32      475.69     79.58 o 
 -16   0  10      326.34      349.59     68.74 o 
 -14   0  10      173.40      204.28     31.00 o 
 -12   0  10     5813.62     6312.50    140.47 o 
 -10   0  10      130.42       96.07     18.93 o 
  -8   0  10     4312.68     4359.01    101.56 o 
  -6   0  10     5239.69     5255.93    132.83 o 
  -4   0  10     1216.80     1209.26     40.11 o 
  -2   0  10     1531.52     1524.33     40.53 o 
   0   0  10     1492.17     1278.20     44.24 o 
   2   0  10     3069.48     3050.55     67.46 o 
   4   0  10     1099.58     1100.49     43.18 o 
   6   0  10     5170.14     4876.92    112.31 o 
   8   0  10      177.82      172.83     25.29 o 
  10   0  10       13.68       14.41      7.71 o 
  12   0  10        0.22       11.97      8.26 o 
  14   0  10       43.39       38.98     11.68 o 
  16   0  10      506.98      445.11     79.50 o 
  18   0  10       84.34      104.12     21.28 o 
  20   0  10        0.14      -13.51     16.61 o 
  22   0  10      251.06      145.16     48.94 o 
  24   0  10        9.51       29.62     24.70 o 
  26   0  10        2.85       42.63     22.79 o 
 -27   1  10        0.05       27.69     13.09 o 
 -25   1  10       11.40       16.44     17.45 o 
 -23   1  10        9.17       23.07     16.97 o 
 -21   1  10        5.65       18.30     13.42 o 
 -19   1  10       65.19       77.45     26.55 o 
 -17   1  10      613.19      673.97     46.66 o 
 -15   1  10     1050.19     1026.36     31.78 o 
 -13   1  10        0.69       23.47      6.55 o 
 -11   1  10     1195.01     1269.92     31.43 o 
  -9   1  10       19.52       31.62     11.42 o 
  -7   1  10      311.74      364.83     22.96 o 
  -5   1  10      550.13      584.09     18.24 o 
  -3   1  10       46.56       56.49      9.57 o 
  -1   1  10     2809.09     2692.95     42.35 o 
   1   1  10       41.69       62.46     10.10 o 
   3   1  10     2839.17     3106.17     72.22 o 
   5   1  10      128.36      119.89     10.38 o 
   7   1  10     3047.81     3120.30     52.10 o 
   9   1  10      939.07      861.74     26.87 o 
  11   1  10       40.70       51.77      9.30 o 
  13   1  10      456.88      398.70     24.62 o 
  15   1  10      886.33      941.79     30.98 o 
  17   1  10        0.67       25.93      9.56 o 
  19   1  10       78.03       60.48     19.28 o 
  21   1  10       31.93       44.39     14.05 o 
  23   1  10        1.07       13.58     18.60 o 
  25   1  10       21.26       15.11     21.81 o 
  27   1  10        0.54       28.57     21.74 o 
 -26   2  10        5.71       34.28     11.20 o 
 -24   2  10        1.74       17.23     16.41 o 
 -22   2  10       16.20        9.33      9.33 o 
 -20   2  10       71.29       44.32     15.93 o 
 -18   2  10       34.41       57.25     16.89 o 
 -16   2  10      665.51      713.66     34.11 o 
 -14   2  10     2265.45     2153.83     39.76 o 
 -12   2  10        0.06       13.80      7.70 o 
 -10   2  10      314.36      350.92     25.10 o 
  -8   2  10       98.33      113.07     15.27 o 
  -6   2  10      988.25      897.56     30.69 o 
  -4   2  10      559.91      539.25     26.15 o 
  -2   2  10       31.44       34.23     10.87 o 
   0   2  10       65.66       67.20      9.06 o 
   2   2  10        0.30        7.78      5.89 o 
   4   2  10      205.76      147.18     11.88 o 
   6   2  10      278.74      276.80     20.28 o 
   8   2  10       34.54       23.66      9.97 o 
  10   2  10     1707.78     1786.33     42.22 o 
  12   2  10        1.61       11.48      9.07 o 
  14   2  10       56.15       43.01     10.97 o 
  16   2  10      459.51      428.13     21.80 o 
  18   2  10       15.94       34.74     15.93 o 
  20   2  10       24.57       28.43     10.92 o 
  22   2  10        6.47       17.76     13.70 o 
  24   2  10       10.77       35.24     15.79 o 
  26   2  10        0.78       16.28     15.30 o 
 -27   3  10        5.77        6.92     15.83 o 
 -25   3  10        2.26       18.39     14.87 o 
 -23   3  10       21.92       30.11     11.93 o 
 -21   3  10        0.12       10.52     19.08 o 
 -19   3  10       43.42       51.36     14.83 o 
 -17   3  10       12.64       34.82     10.74 o 
 -15   3  10      812.49      930.48     45.58 o 
 -13   3  10     1227.57     1256.96     28.13 o 
 -11   3  10     1698.90     1741.26     37.06 o 
  -9   3  10       59.21       52.34      8.48 o 
  -7   3  10     3685.01     4059.01     75.01 o 
  -5   3  10     1070.03     1241.76     29.84 o 
  -3   3  10      647.86      603.36     20.58 o 
  -1   3  10     3172.98     3592.40     62.90 o 
   1   3  10       60.31       45.56      6.90 o 
   3   3  10     1881.24     1954.48     35.10 o 
   5   3  10     3107.57     3139.24     64.50 o 
   7   3  10       53.88       23.99     10.96 o 
   9   3  10      587.62      617.20     23.31 o 
  11   3  10       24.10       23.81      8.39 o 
  13   3  10        1.36       19.64      8.08 o 
  15   3  10        4.32       19.13     15.04 o 
  17   3  10      313.22      308.09     34.11 o 
  19   3  10      119.53       73.44     12.72 o 
  21   3  10        9.28       23.11      9.90 o 
  23   3  10       19.72       14.01     13.42 o 
  25   3  10        2.99       19.32      9.23 o 
 -26   4  10        7.23       23.76     19.75 o 
 -24   4  10        0.12        7.06     12.62 o 
 -22   4  10      153.02      158.64     30.46 o 
 -20   4  10        9.40       17.49      9.96 o 
 -18   4  10      301.60      299.12     32.82 o 
 -16   4  10      579.16      575.50     41.53 o 
 -14   4  10      142.55      123.44     16.06 o 
 -12   4  10       38.95       37.60      9.66 o 
 -10   4  10      215.08      204.65     19.31 o 
  -8   4  10       10.27        9.32     11.62 o 
  -6   4  10     1263.58     1297.78     46.57 o 
  -4   4  10      794.64      656.18     20.98 o 
  -2   4  10      162.59      154.82     17.30 o 
   0   4  10        0.06        5.99      8.17 o 
   2   4  10      371.38      396.53     25.81 o 
   4   4  10      532.73      540.35     22.57 o 
   6   4  10      263.33      243.15     24.93 o 
   8   4  10      446.37      504.87     48.85 o 
  10   4  10       52.55       21.53      8.23 o 
  12   4  10     1718.09     1677.33     48.93 o 
  14   4  10       31.76       40.01     20.62 o 
  16   4  10        1.81        8.19      8.87 o 
  18   4  10       49.98       75.44     20.91 o 
  20   4  10        6.37       22.50     11.22 o 
  22   4  10       87.97       68.55     12.99 o 
  24   4  10        0.00        9.78     10.98 o 
 -25   5  10       10.64       12.77     14.19 o 
 -23   5  10        1.34       20.76     13.75 o 
 -21   5  10       35.07       64.00     20.38 o 
 -19   5  10        4.56       22.13     15.16 o 
 -17   5  10       11.06       17.27     10.45 o 
 -15   5  10       22.26       45.65     13.18 o 
 -13   5  10       86.35      103.85     18.09 o 
 -11   5  10      129.82      139.89     14.60 o 
  -9   5  10       35.93       38.63     12.30 o 
  -7   5  10        0.57       -3.82     13.79 o 
  -5   5  10      421.00      498.09     26.21 o 
  -3   5  10       73.92       79.43     12.77 o 
  -1   5  10      191.83      262.49     23.28 o 
   1   5  10      710.32      584.60     19.92 o 
   3   5  10      116.95      103.17     16.53 o 
   5   5  10      969.03     1173.27     39.78 o 
   7   5  10      412.88      366.34     28.71 o 
   9   5  10        4.68       21.46     18.09 o 
  11   5  10       41.25       56.47     14.25 o 
  13   5  10        1.65       20.15     15.47 o 
  15   5  10      221.74      248.21     40.65 o 
  17   5  10       32.99       31.23     15.38 o 
  19   5  10       66.03       65.25     15.52 o 
  21   5  10        9.71       19.51     10.10 o 
  23   5  10        5.15       31.48     12.41 o 
 -24   6  10       61.24       48.40     23.39 o 
 -22   6  10        0.69       25.45     15.87 o 
 -20   6  10        3.52       13.93     14.20 o 
 -18   6  10        5.36       22.60     10.25 o 
 -16   6  10       10.13       23.23      9.86 o 
 -14   6  10       10.73       14.50      9.37 o 
 -12   6  10      322.50      330.72     26.86 o 
 -10   6  10      109.02       97.21     11.61 o 
  -8   6  10        2.28       21.85     12.03 o 
  -6   6  10      601.36      649.15     28.15 o 
  -4   6  10      126.40      145.54     16.32 o 
  -2   6  10      159.70      175.68     18.62 o 
   0   6  10      347.87      306.13     18.02 o 
   2   6  10       86.38       69.04     15.79 o 
   4   6  10      298.99      316.34     24.60 o 
   6   6  10      703.92      705.38     30.51 o 
   8   6  10        5.52       28.10     12.35 o 
  10   6  10      152.77      111.64     20.23 o 
  12   6  10       35.67       36.84     15.00 o 
  14   6  10       98.14       94.40     18.36 o 
  16   6  10       65.36       80.42     22.30 o 
  18   6  10       62.78       62.62     24.08 o 
  20   6  10       45.10       46.61     12.44 o 
  22   6  10       14.50       34.49     12.07 o 
 -21   7  10       14.71       18.56     13.82 o 
 -19   7  10       22.04       23.34     11.74 o 
 -17   7  10       82.52       66.41     16.93 o 
 -15   7  10       32.43       29.36     11.02 o 
 -13   7  10        3.01       15.66     12.50 o 
 -11   7  10        2.01       39.84     11.58 o 
  -9   7  10        9.71       18.12      7.44 o 
  -7   7  10      562.37      558.62     21.90 o 
  -5   7  10      220.88      249.81     21.96 o 
  -3   7  10     1090.75     1042.24     31.47 o 
  -1   7  10     1078.94     1116.98     28.34 o 
   1   7  10       76.10       53.99     13.81 o 
   3   7  10       17.73       30.18     11.39 o 
   5   7  10      641.85      678.48     48.22 o 
   7   7  10      261.21      273.10     30.16 o 
   9   7  10       48.05       78.93     19.75 o 
  11   7  10       13.25       20.65     13.34 o 
  13   7  10       27.24       39.24     12.45 o 
  15   7  10       42.48       36.16     12.57 o 
  17   7  10       39.98       41.93     13.80 o 
  19   7  10        0.02       21.05     12.05 o 
  21   7  10       27.76       36.31     16.83 o 
 -20   8  10       26.09       32.49     11.17 o 
 -18   8  10       50.71       43.79      9.35 o 
 -16   8  10        0.69       15.49     10.37 o 
 -14   8  10      106.05       63.26     12.94 o 
 -12   8  10       28.07       40.33     13.52 o 
 -10   8  10        7.95        7.53     10.03 o 
  -8   8  10      112.03       86.09     13.35 o 
  -6   8  10       96.85      101.43     12.70 o 
  -4   8  10       67.73       26.40     15.19 o 
  -2   8  10       15.16       46.21     13.80 o 
   0   8  10       23.51       22.85     10.21 o 
   2   8  10        3.36        5.83     11.64 o 
   4   8  10       76.02       78.96     18.82 o 
   6   8  10       10.71       16.84     16.68 o 
   8   8  10       21.38       25.90     12.39 o 
  10   8  10        0.01        4.71     13.50 o 
  12   8  10       29.59       38.93     15.92 o 
  14   8  10        0.08       24.15     13.52 o 
  16   8  10       31.29       55.80     20.36 o 
  18   8  10        1.32       16.44     12.68 o 
  20   8  10        5.79       18.09     11.30 o 
 -17   9  10       23.51       22.13     11.46 o 
 -15   9  10        0.20       13.41      9.11 o 
 -13   9  10       48.23       46.47     12.64 o 
 -11   9  10        0.02        7.07     12.46 o 
  -9   9  10        0.69       15.05      9.26 o 
  -7   9  10        1.57       15.63      7.44 o 
  -5   9  10        0.02       23.08      7.84 o 
  -3   9  10       16.68       16.09     11.38 o 
  -1   9  10       43.57       47.67     22.49 o 
   1   9  10        8.38       26.91     15.62 o 
   3   9  10       23.03       37.31     12.88 o 
   5   9  10       10.51       21.33     10.02 o 
   7   9  10      183.90      124.04     27.13 o 
   9   9  10       45.55       38.98     14.24 o 
  11   9  10       16.66       23.95     13.23 o 
  13   9  10        2.43       33.30     21.73 o 
  15   9  10        1.32       12.11     16.10 o 
  17   9  10        3.16       34.29     13.57 o 
 -14  10  10        4.15       25.63     11.26 o 
 -12  10  10       10.29        6.62      7.68 o 
 -10  10  10       16.24       29.31      9.85 o 
  -8  10  10       42.55       34.03     13.23 o 
  -6  10  10        5.02       22.66     12.20 o 
  -4  10  10      230.56      206.90     31.80 o 
  -2  10  10        3.90       21.21     16.74 o 
   0  10  10       94.52       99.55     17.23 o 
   2  10  10        1.04       -3.81     17.12 o 
   4  10  10       15.19       26.59     15.17 o 
   6  10  10        0.02       13.29     11.77 o 
   8  10  10       11.48       12.64     15.36 o 
  10  10  10       12.51       38.03     16.62 o 
  12  10  10        0.29       11.57     11.31 o 
  14  10  10        1.46       33.17     10.65 o 
  -9  11  10        1.85       27.53      7.16 o 
  -7  11  10       13.05       44.33     18.93 o 
  -5  11  10       28.46       18.89     13.63 o 
  -3  11  10       10.90        4.89     13.39 o 
  -1  11  10        1.89       15.23     18.84 o 
   1  11  10        0.40       47.73     13.85 o 
   3  11  10       44.09       58.47     14.81 o 
   5  11  10        2.35       30.91     13.39 o 
   7  11  10       10.20       30.81     13.26 o 
   9  11  10       51.32       52.86     15.61 o 
 -25   1  11       10.50       22.45     15.16 o 
 -23   1  11        2.16       28.70     16.80 o 
 -21   1  11        3.92       17.72     15.07 o 
 -19   1  11       14.67       31.32     19.26 o 
 -17   1  11        0.23        9.57     16.95 o 
 -15   1  11      227.09      185.47     21.69 o 
 -13   1  11      709.47      775.15     25.82 o 
 -11   1  11      114.56       74.63     11.21 o 
  -9   1  11        2.57       20.52      9.93 o 
  -7   1  11     2184.16     2101.77     53.15 o 
  -5   1  11       38.22       36.65     10.68 o 
  -3   1  11        1.93       22.30      9.09 o 
  -1   1  11     1082.95     1139.41     22.17 o 
   1   1  11      386.47      364.72     19.05 o 
   3   1  11     2317.72     2278.13     42.06 o 
   5   1  11      236.64      226.79     20.05 o 
   7   1  11      680.58      843.82     24.88 o 
   9   1  11      398.14      467.06     28.89 o 
  11   1  11       66.95       54.72     11.36 o 
  13   1  11      379.59      419.79     27.32 o 
  15   1  11        4.10       -1.88      8.58 o 
  17   1  11        0.45        5.83      9.50 o 
  19   1  11      329.42      329.96     43.80 o 
  21   1  11        7.94        2.74     12.83 o 
  23   1  11       22.12       21.10     14.45 o 
  25   1  11        1.81       15.37     17.31 o 
 -26   2  11        1.55       25.19     11.54 o 
 -24   2  11       21.36       23.15      9.77 o 
 -22   2  11       53.96       30.44     11.31 o 
 -20   2  11      130.64      123.48     20.43 o 
 -18   2  11        0.76       31.44     18.00 o 
 -16   2  11      424.75      406.68     39.33 o 
 -14   2  11     1267.44     1251.05     78.88 o 
 -12   2  11      729.31      815.30     33.35 o 
 -10   2  11        6.48       14.62     10.38 o 
  -8   2  11       58.50       57.57     10.48 o 
  -6   2  11      239.90      182.48     16.94 o 
  -4   2  11     3497.41     3532.03     63.59 o 
  -2   2  11      746.43      777.46     17.76 o 
   0   2  11     2273.97     2263.89     50.77 o 
   2   2  11      728.71      663.44     15.33 o 
   4   2  11       39.05       31.59      7.00 o 
   6   2  11      228.72      169.31      8.62 o 
   8   2  11       10.69       21.12      9.29 o 
  10   2  11        2.99       19.63      8.97 o 
  12   2  11       13.18       30.05     11.90 o 
  14   2  11      148.11      130.86     12.88 o 
  16   2  11      183.83      106.02     18.74 o 
  18   2  11       21.26       33.09     21.54 o 
  20   2  11        2.87       23.44     15.44 o 
  22   2  11        1.38       -3.13     14.62 o 
  24   2  11        2.97       16.27     14.86 o 
 -25   3  11       46.93       52.08     13.58 o 
 -23   3  11       65.53       69.80     16.70 o 
 -21   3  11       35.06       55.35     17.02 o 
 -19   3  11       63.84       67.97     16.09 o 
 -17   3  11       44.66       53.87     14.20 o 
 -15   3  11      101.98       61.46     14.87 o 
 -13   3  11      155.27      193.49     17.51 o 
 -11   3  11      770.35      757.06     23.37 o 
  -9   3  11       71.29      106.39     12.30 o 
  -7   3  11      105.98      124.01     16.27 o 
  -5   3  11     1274.17     1160.67     30.74 o 
  -3   3  11       30.68       23.71      9.14 o 
  -1   3  11      307.57      272.26     27.05 o 
   1   3  11       25.41       39.17      9.94 o 
   3   3  11      322.18      323.83     36.33 o 
   5   3  11       44.87       62.24     12.49 o 
   7   3  11      917.07      970.15     36.52 o 
   9   3  11     1470.16     1564.43     46.47 o 
  11   3  11      911.26      859.07     24.84 o 
  13   3  11       86.87       75.34     13.76 o 
  15   3  11      355.68      432.23     38.81 o 
  17   3  11       22.76       17.02      8.79 o 
  19   3  11      142.34      121.37     18.54 o 
  21   3  11        2.61        0.65     16.73 o 
  23   3  11        6.38       28.70     10.96 o 
  25   3  11        0.00       11.33     13.81 o 
 -24   4  11       55.27       52.88     14.72 o 
 -22   4  11        2.12       24.32     19.99 o 
 -20   4  11      138.99      185.35     28.10 o 
 -18   4  11       29.95       33.70     15.30 o 
 -16   4  11       64.34       52.05     16.42 o 
 -14   4  11      129.08      100.08     18.14 o 
 -12   4  11       85.40       54.59     11.03 o 
 -10   4  11      156.97      160.39     16.43 o 
  -8   4  11      455.48      445.15     26.50 o 
  -6   4  11      220.67      218.88     15.48 o 
  -4   4  11       43.36       47.09     14.54 o 
  -2   4  11       43.75       31.66     10.71 o 
   0   4  11      441.75      434.94     20.25 o 
   2   4  11      679.06      752.65     37.52 o 
   4   4  11      526.04      587.59     30.94 o 
   6   4  11      186.46      170.53     18.78 o 
   8   4  11      117.34      120.25     15.38 o 
  10   4  11      850.55      724.77     30.66 o 
  12   4  11       45.64       56.83     13.95 o 
  14   4  11       45.73       43.32     13.02 o 
  16   4  11       71.63       52.36     15.87 o 
  18   4  11       14.95       46.48     14.88 o 
  20   4  11       89.44       84.48     17.23 o 
  22   4  11       18.42       15.05     15.59 o 
  24   4  11        6.51       21.06     15.82 o 
 -23   5  11       26.73       24.28     16.28 o 
 -21   5  11       26.90       37.36     11.90 o 
 -19   5  11        1.34      -12.59     18.14 o 
 -17   5  11        7.32       16.54     10.83 o 
 -15   5  11       95.13      124.24     17.80 o 
 -13   5  11      144.52      192.85     19.94 o 
 -11   5  11        0.71       28.40      9.19 o 
  -9   5  11      349.30      326.00     25.84 o 
  -7   5  11      401.72      417.30     25.88 o 
  -5   5  11       12.16       -0.01     10.97 o 
  -3   5  11     3571.59     3891.75    116.69 o 
  -1   5  11     1058.89     1291.88     54.54 o 
   1   5  11      341.25      301.65     52.75 o 
   3   5  11     1698.79     1916.16     35.96 o 
   5   5  11       21.50       41.37     12.92 o 
   7   5  11      170.22      166.64     16.69 o 
   9   5  11      661.98      595.11     61.57 o 
  11   5  11       64.14       48.11     14.13 o 
  13   5  11        9.86       47.30     14.86 o 
  15   5  11       13.71       25.98     13.73 o 
  17   5  11       88.68       48.87     14.97 o 
  19   5  11        0.43        1.03     13.81 o 
  21   5  11       21.32       31.47     12.29 o 
  23   5  11        8.96       35.61     14.71 o 
 -22   6  11       17.57       33.72     14.68 o 
 -20   6  11       27.26       56.83     20.37 o 
 -18   6  11       14.98       37.19     18.99 o 
 -16   6  11       12.91       42.37     11.92 o 
 -14   6  11       49.25       62.59     13.86 o 
 -12   6  11       38.96       61.92     15.96 o 
 -10   6  11      287.62      292.78     17.53 o 
  -8   6  11       58.79       73.89     12.51 o 
  -6   6  11      490.54      491.17     26.18 o 
  -4   6  11        1.32       27.05     10.15 o 
  -2   6  11       29.19       32.44      9.52 o 
   0   6  11      375.34      369.12     30.70 o 
   2   6  11        3.29        9.34     12.09 o 
   4   6  11        0.54        9.74      8.92 o 
   6   6  11      142.17      166.55     23.71 o 
   8   6  11      100.09       71.40     17.66 o 
  10   6  11       63.47       66.67     14.48 o 
  12   6  11        4.16       10.49     11.96 o 
  14   6  11       15.08       32.52     13.71 o 
  16   6  11       25.48       47.62     11.97 o 
  18   6  11        0.55       31.48     16.02 o 
  20   6  11        1.65       36.31      9.58 o 
  22   6  11       19.65       38.04      9.61 o 
 -21   7  11        1.36       15.69     10.13 o 
 -19   7  11        1.05       20.03     12.22 o 
 -17   7  11       11.66        7.28      9.18 o 
 -15   7  11        4.91       25.41     14.71 o 
 -13   7  11        0.00       21.10     11.83 o 
 -11   7  11       33.20       27.61     13.77 o 
  -9   7  11       32.93       19.54      8.02 o 
  -7   7  11       17.58       10.19      7.73 o 
  -5   7  11        2.72       12.84      8.80 o 
  -3   7  11       26.26       18.08      7.20 o 
  -1   7  11      378.98      375.60     30.75 o 
   1   7  11        0.00       21.78     10.43 o 
   3   7  11        7.22       11.05     15.34 o 
   5   7  11       65.75       37.94     13.44 o 
   7   7  11      155.41      154.93     24.33 o 
   9   7  11       19.53       52.29     13.19 o 
  11   7  11       11.62        7.57     11.99 o 
  13   7  11       35.97       61.87     16.86 o 
  15   7  11        0.52       36.09     13.99 o 
  17   7  11        0.19       11.63     12.04 o 
  19   7  11       10.73       16.77     12.15 o 
 -18   8  11        9.10       29.40     10.24 o 
 -16   8  11       33.83       28.03      9.92 o 
 -14   8  11        2.25       32.60     10.08 o 
 -12   8  11       20.01       25.37      9.33 o 
 -10   8  11       38.14       43.10      9.31 o 
  -8   8  11        0.91        8.83      6.82 o 
  -6   8  11       14.62       22.12      9.41 o 
  -4   8  11        0.21       17.42     11.53 o 
  -2   8  11       24.26       40.60      9.54 o 
   0   8  11      116.27       89.69     13.03 o 
   2   8  11        0.77       28.28     17.67 o 
   4   8  11       12.84       23.76     23.35 o 
   6   8  11       22.01       26.71     12.87 o 
   8   8  11        7.07       14.97     15.09 o 
  10   8  11       19.96       51.09     14.73 o 
  12   8  11       19.45       47.19     16.33 o 
  14   8  11       37.87       45.27     15.37 o 
  16   8  11        0.13       14.15     14.95 o 
  18   8  11        0.54       23.91     11.33 o 
 -15   9  11        4.94       19.08      9.48 o 
 -13   9  11       13.19       19.91     13.36 o 
 -11   9  11        0.08       14.55      9.27 o 
  -9   9  11        1.80        9.09     10.28 o 
  -7   9  11      119.06       78.14     14.82 o 
  -5   9  11       23.61       36.46     11.32 o 
  -3   9  11        0.30       16.83     13.78 o 
  -1   9  11       11.91       58.15     16.09 o 
   1   9  11        3.68       16.72     14.33 o 
   3   9  11       57.22      116.76     18.84 o 
   5   9  11        3.85       11.52     12.82 o 
   7   9  11       55.73       51.73     16.96 o 
   9   9  11       76.42       51.24     15.54 o 
  11   9  11        7.37        6.16     16.06 o 
  13   9  11       37.97       43.77     14.97 o 
  15   9  11        2.50       25.65     14.61 o 
 -12  10  11        6.35       26.10     11.02 o 
 -10  10  11        0.68       30.67     12.15 o 
  -8  10  11        7.98       24.26     17.44 o 
  -6  10  11       10.96       19.90      9.58 o 
  -4  10  11       50.59       60.88     18.35 o 
  -2  10  11       11.18       32.03     10.37 o 
   0  10  11       25.96       46.77     15.29 o 
   2  10  11        0.38       -2.27     16.65 o 
   4  10  11        2.47       22.77     12.46 o 
   6  10  11        0.36      -16.77     16.77 o 
   8  10  11        0.08       33.50     14.89 o 
  10  10  11       25.73       47.88     15.79 o 
  12  10  11        5.67       11.31     14.70 o 
  -7  11  11        4.44       12.74     16.63 o 
  -5  11  11       16.40       48.25     15.20 o 
  -3  11  11        9.00       40.17     14.72 o 
  -1  11  11       13.06       -1.44     15.61 o 
   1  11  11        0.08       14.36     13.24 o 
   3  11  11        2.01       18.27     14.25 o 
   5  11  11        0.03       28.36     13.79 o 
 -24   0  12       55.88       66.00     20.24 o 
 -22   0  12       46.05       73.93     19.76 o 
 -20   0  12      154.69      121.53     34.68 o 
 -18   0  12        6.66       -1.70     23.21 o 
 -16   0  12      552.74      557.22     49.82 o 
 -14   0  12        2.40       26.78     15.28 o 
 -12   0  12       60.34       52.66     14.95 o 
 -10   0  12     3490.76     3732.57    185.76 o 
  -8   0  12     1186.06     1186.00     42.95 o 
  -6   0  12      107.02       99.95     17.50 o 
  -4   0  12     3345.62     3263.16     72.74 o 
  -2   0  12      626.90      660.11     40.03 o 
   0   0  12     1786.68     1853.56     47.00 o 
   2   0  12       68.02       74.40     27.19 o 
   4   0  12      618.99      612.80     45.47 o 
   6   0  12      179.25      211.89     29.61 o 
   8   0  12       12.63        8.81      8.81 o 
  10   0  12       11.28        7.84     18.28 o 
  12   0  12       26.92       54.09     18.29 o 
  14   0  12        5.76        6.82     20.00 o 
  16   0  12      125.32      110.61     50.77 o 
  18   0  12       66.55       60.09     18.48 o 
  20   0  12      286.33      226.94     97.67 o 
  24   0  12       15.23        2.36     12.35 o 
 -25   1  12       26.37       37.55     16.23 o 
 -23   1  12       27.88       -5.19     17.34 o 
 -21   1  12        6.73       44.70     13.56 o 
 -19   1  12       31.67       23.33     14.70 o 
 -17   1  12       17.90       56.57     20.20 o 
 -15   1  12      108.74      140.11     23.02 o 
 -13   1  12      405.35      412.57     31.27 o 
 -11   1  12      561.98      559.14     28.92 o 
  -9   1  12        2.36        5.48      8.74 o 
  -7   1  12       58.16       72.15     12.80 o 
  -5   1  12      376.23      412.98     28.31 o 
  -3   1  12        0.11        9.54     14.26 o 
  -1   1  12        2.83       16.33     11.42 o 
   1   1  12       78.18       92.37     13.71 o 
   3   1  12       86.80       52.89     10.73 o 
   5   1  12        3.09       11.36      8.80 o 
   7   1  12      121.90      145.28     18.10 o 
   9   1  12      132.99      133.52     14.30 o 
  11   1  12      196.85      195.80     15.89 o 
  13   1  12      288.56      268.87     26.09 o 
  15   1  12       38.19       47.73     18.99 o 
  17   1  12        0.04       11.22     12.81 o 
  19   1  12      144.50      121.91     28.51 o 
  21   1  12        8.06       30.30     11.88 o 
  23   1  12       54.55       33.13     18.03 o 
 -24   2  12        5.59       22.09     11.27 o 
 -22   2  12       26.65       33.19     13.03 o 
 -20   2  12       18.65       20.08     10.00 o 
 -18   2  12        2.76       -5.56     15.51 o 
 -16   2  12       39.67       67.85     16.59 o 
 -14   2  12      204.02      229.68     27.25 o 
 -12   2  12      218.92      239.13     22.18 o 
 -10   2  12     1532.77     1535.97     31.57 o 
  -8   2  12        0.45        5.47     11.52 o 
  -6   2  12      598.89      573.84     25.97 o 
  -4   2  12      167.46      193.04     20.28 o 
  -2   2  12      700.83      572.21     21.94 o 
   0   2  12       45.25       53.83      7.56 o 
   2   2  12       74.40       42.98     10.58 o 
   4   2  12       57.90       69.11     15.65 o 
   6   2  12        7.82       21.46      8.40 o 
   8   2  12        6.91       18.47      8.17 o 
  10   2  12      192.29      208.50     20.09 o 
  12   2  12       36.76       46.96     10.93 o 
  14   2  12      484.65      502.36     32.97 o 
  16   2  12       23.37       26.39     19.67 o 
  18   2  12       76.77      134.14     30.54 o 
  20   2  12       73.82       45.82     13.60 o 
  22   2  12        0.30       20.85     14.28 o 
  24   2  12        7.44       31.21     18.33 o 
 -23   3  12        0.26       33.33     13.69 o 
 -21   3  12        1.61      -10.34     17.10 o 
 -19   3  12        2.37       31.22     12.88 o 
 -17   3  12       22.73        9.33     12.56 o 
 -15   3  12        9.32       26.08     12.41 o 
 -13   3  12       44.90       36.98     14.38 o 
 -11   3  12      286.37      271.37     24.24 o 
  -9   3  12      974.95     1059.91     41.57 o 
  -7   3  12      212.70      297.02     18.85 o 
  -5   3  12       33.13       17.85     10.29 o 
  -3   3  12     1858.23     1907.74     43.83 o 
  -1   3  12       38.84       43.94     10.95 o 
   1   3  12       56.65       50.11      9.34 o 
   3   3  12      601.19      659.46     46.36 o 
   5   3  12       34.16       25.58      8.88 o 
   7   3  12      539.50      597.68     25.98 o 
   9   3  12       73.72       47.19     10.54 o 
  11   3  12      146.89      118.39     14.56 o 
  13   3  12      233.81      255.39     27.18 o 
  15   3  12        0.21       14.65      9.54 o 
  17   3  12       35.39       39.09     12.40 o 
  19   3  12        1.85       15.14      8.85 o 
  21   3  12       12.82       28.23     15.03 o 
  23   3  12       25.62       23.34     14.19 o 
 -22   4  12        2.07       33.33     14.37 o 
 -20   4  12        0.19       34.65     12.96 o 
 -18   4  12      105.07      106.08     18.72 o 
 -16   4  12      359.01      372.54     47.97 o 
 -14   4  12       72.93       87.98     13.86 o 
 -12   4  12      674.41      792.25     35.81 o 
 -10   4  12      295.88      332.99     23.73 o 
  -8   4  12      153.63      179.69     16.08 o 
  -6   4  12      307.88      321.98     23.07 o 
  -4   4  12       63.46       23.79     10.12 o 
  -2   4  12       84.24       77.80     11.41 o 
   0   4  12      748.71      712.34     25.62 o 
   2   4  12        0.01        5.17      8.73 o 
   4   4  12        2.04       21.36     13.79 o 
   6   4  12       46.00       74.60     14.94 o 
   8   4  12       36.71       35.18     10.29 o 
  10   4  12        1.74       14.18     13.88 o 
  12   4  12       32.10       32.08     10.48 o 
  14   4  12        0.11       18.10      9.59 o 
  16   4  12       12.39       28.24     13.62 o 
  18   4  12        2.87       28.72     13.02 o 
  20   4  12        0.60       13.43     10.45 o 
  22   4  12       18.04       37.44     12.48 o 
 -21   5  12        3.63       11.70     16.97 o 
 -19   5  12       34.03       31.63     14.71 o 
 -17   5  12       26.71       28.76     13.47 o 
 -15   5  12      112.88       99.17     18.03 o 
 -13   5  12        2.68        9.39     11.27 o 
 -11   5  12        0.47       24.44     14.45 o 
  -9   5  12      126.29      149.17     24.55 o 
  -7   5  12        0.90        6.14     11.27 o 
  -5   5  12      420.02      403.85     21.93 o 
  -3   5  12       50.13       35.63      9.78 o 
  -1   5  12     1203.36     1371.49     31.08 o 
   1   5  12       73.68       77.57     18.34 o 
   3   5  12       68.30       46.11     12.79 o 
   5   5  12       12.95       46.89     10.13 o 
   7   5  12        0.86       25.12      8.79 o 
   9   5  12      100.52       99.92     16.64 o 
  11   5  12       13.13       12.27     12.87 o 
  13   5  12       36.41       64.12     23.13 o 
  15   5  12        3.75       16.32     10.38 o 
  17   5  12        1.14       22.96     13.22 o 
  19   5  12       29.06       39.00     10.58 o 
  21   5  12       23.39       21.68     17.62 o 
 -20   6  12       72.81       63.86     12.76 o 
 -18   6  12        0.50       17.56      9.89 o 
 -16   6  12       11.34       31.89      9.93 o 
 -14   6  12       57.65       23.78     12.34 o 
 -12   6  12        0.00       34.62     18.35 o 
 -10   6  12        1.70        5.12     11.51 o 
  -8   6  12       31.32       29.40      8.26 o 
  -6   6  12      157.19      165.67     20.20 o 
  -4   6  12        8.84       21.75     10.90 o 
  -2   6  12      172.30      164.32     18.74 o 
   0   6  12        2.07       17.21     12.80 o 
   2   6  12       42.96       59.73     10.57 o 
   4   6  12        2.28       27.00     14.06 o 
   6   6  12       12.11       19.31     23.16 o 
   8   6  12       39.77       40.94     12.05 o 
  10   6  12       58.56       45.78     16.54 o 
  12   6  12        4.95       30.75     14.51 o 
  14   6  12        8.18       53.07     18.60 o 
  16   6  12        8.84       30.19     12.37 o 
  18   6  12        2.76       12.81     10.35 o 
  20   6  12        0.09       21.30     12.24 o 
 -19   7  12       12.20       34.28     14.23 o 
 -17   7  12        0.01       11.63     12.45 o 
 -15   7  12        4.72       24.56     12.84 o 
 -13   7  12       45.20       26.12      9.09 o 
 -11   7  12       10.75       39.08     15.40 o 
  -9   7  12        7.96       21.31      8.27 o 
  -7   7  12        0.03       19.78      7.47 o 
  -5   7  12       26.30       37.29     13.75 o 
  -3   7  12      147.28      143.48     19.34 o 
  -1   7  12       14.42       26.17     10.30 o 
   1   7  12      182.15      193.47     19.96 o 
   3   7  12       69.55       71.11     25.60 o 
   5   7  12       37.93       54.36     19.52 o 
   7   7  12      130.52      175.14     24.29 o 
   9   7  12       29.03       45.39     15.90 o 
  11   7  12        2.60       27.51     16.54 o 
  13   7  12       35.77       49.28     10.63 o 
  15   7  12        5.84       34.19     13.28 o 
  17   7  12       22.65       47.09     16.56 o 
 -16   8  12       27.20       47.29     14.90 o 
 -14   8  12       42.72       52.98     11.76 o 
 -12   8  12       16.49       10.30     10.33 o 
 -10   8  12       95.28       65.95     11.86 o 
  -8   8  12       58.60       26.77     12.31 o 
  -6   8  12        0.00        0.31     12.84 o 
  -4   8  12       18.66       26.59     14.97 o 
  -2   8  12       25.44       33.48      8.59 o 
   0   8  12        5.18       54.90     20.45 o 
   2   8  12       11.77       34.25     17.32 o 
   4   8  12       18.56       68.28     13.62 o 
   6   8  12        3.01       24.50     14.70 o 
   8   8  12        6.38       15.38     18.05 o 
  10   8  12       63.22       48.22     14.71 o 
  12   8  12        1.37       36.77     12.74 o 
  14   8  12       44.57       71.12     16.68 o 
  16   8  12        1.18       11.82     13.32 o 
 -13   9  12       31.74       35.70     11.12 o 
 -11   9  12        0.27       21.14     10.96 o 
  -9   9  12        6.65       27.00     10.41 o 
  -7   9  12        2.16       12.88      9.91 o 
  -5   9  12       14.30       22.10      8.22 o 
  -3   9  12       19.59       10.36     15.82 o 
  -1   9  12        1.08       11.62     15.06 o 
   1   9  12       49.08       46.29     16.91 o 
   3   9  12       34.54       77.25     15.69 o 
   5   9  12        5.50        8.19     12.31 o 
   7   9  12       22.74       26.46     11.80 o 
   9   9  12        1.89       33.98     17.60 o 
  11   9  12       48.77       63.27     16.32 o 
  13   9  12        5.43       30.93     15.53 o 
 -10  10  12       10.82       16.83     12.87 o 
  -8  10  12        6.97       14.15     13.41 o 
  -6  10  12       20.73       30.62     16.11 o 
  -4  10  12       46.75       57.94     17.01 o 
  -2  10  12        0.00       22.03     19.08 o 
   0  10  12       96.49       90.02     21.91 o 
   2  10  12       27.88       24.17     12.38 o 
   4  10  12       33.45       66.41     16.73 o 
   6  10  12        7.26       35.53     11.99 o 
   8  10  12        0.64       30.22     10.13 o 
 -23   1  13       12.62       30.44     12.93 o 
 -21   1  13        1.97       28.37     10.92 o 
 -19   1  13      165.03      146.08     21.19 o 
 -17   1  13       55.87       46.78     14.03 o 
 -15   1  13       26.37       26.20     16.01 o 
 -13   1  13       26.82       18.30     10.09 o 
 -11   1  13      194.07      182.27     17.71 o 
  -9   1  13      156.49      144.50     22.12 o 
  -7   1  13      107.25      109.21     15.40 o 
  -5   1  13        7.93       10.62      9.34 o 
  -3   1  13       10.03       24.72      9.42 o 
  -1   1  13        6.61       34.61      8.84 o 
   1   1  13        6.49       11.86      7.30 o 
   3   1  13      193.94      208.23     22.38 o 
   5   1  13       12.81        2.90      8.75 o 
   7   1  13       29.74       25.81      6.72 o 
   9   1  13        8.92       14.77      9.15 o 
  11   1  13       57.91       73.55     16.75 o 
  13   1  13        0.07       17.43     13.79 o 
  15   1  13       90.87       68.71     14.90 o 
  17   1  13      253.52      270.71     31.44 o 
  19   1  13       12.95       20.11     18.81 o 
  21   1  13        8.72       16.09     12.32 o 
  23   1  13       49.88       24.08     42.17 o 
 -22   2  13        2.67        5.22     16.02 o 
 -20   2  13       15.38       49.86     16.75 o 
 -18   2  13        3.47       15.32     18.04 o 
 -16   2  13      126.67      105.43     20.94 o 
 -14   2  13      101.41       67.02     13.79 o 
 -12   2  13     1296.63     1376.36     35.72 o 
 -10   2  13      144.96      162.24     18.53 o 
  -8   2  13       13.25       28.31     12.43 o 
  -6   2  13      894.22      838.09     22.77 o 
  -4   2  13       71.18       79.32     13.83 o 
  -2   2  13       24.28       35.52      9.10 o 
   0   2  13      485.40      472.11     19.52 o 
   2   2  13       62.92       95.43     13.22 o 
   4   2  13      420.56      397.72     30.11 o 
   6   2  13       51.65       49.11     10.51 o 
   8   2  13        9.38       17.19     10.43 o 
  10   2  13       22.27       32.78     12.00 o 
  12   2  13       20.30       28.72     12.19 o 
  14   2  13        0.14       27.20     13.03 o 
  16   2  13        9.18       25.12     17.76 o 
  18   2  13        0.99       14.79     11.79 o 
  20   2  13        1.46        2.83     13.95 o 
  22   2  13       16.45       13.96     12.58 o 
 -23   3  13        1.20       21.81     17.59 o 
 -21   3  13       56.46       56.10     16.61 o 
 -19   3  13      273.53      264.67     32.16 o 
 -17   3  13        0.03        2.89     18.23 o 
 -15   3  13       35.92       38.82     16.43 o 
 -13   3  13       13.70       14.70     12.46 o 
 -11   3  13     1063.96     1056.63     34.82 o 
  -9   3  13        0.08        5.21      8.93 o 
  -7   3  13      137.21      133.07     15.61 o 
  -5   3  13       27.10       32.49     11.21 o 
  -3   3  13      421.24      417.57     25.65 o 
  -1   3  13     1698.67     1604.15     28.14 o 
   1   3  13        7.34       30.35     11.43 o 
   3   3  13        0.67       -1.76     12.54 o 
   5   3  13       40.66       35.11      9.17 o 
   7   3  13        5.94       18.55     10.70 o 
   9   3  13        0.10        8.56      9.07 o 
  11   3  13        0.07       10.74     10.75 o 
  13   3  13      233.85      203.03     23.66 o 
  15   3  13       41.39       52.13     20.23 o 
  17   3  13        0.06       35.03     17.56 o 
  19   3  13       33.63       25.48     13.20 o 
  21   3  13       16.16       30.43     15.79 o 
 -22   4  13       37.84       38.20     13.85 o 
 -20   4  13        3.50       18.43     14.53 o 
 -18   4  13      149.21      158.81     28.28 o 
 -16   4  13        8.13       23.85     18.53 o 
 -14   4  13      145.87      142.96     20.25 o 
 -12   4  13       17.59       36.40     13.08 o 
 -10   4  13      313.59      278.04     18.86 o 
  -8   4  13       33.38       45.30     11.45 o 
  -6   4  13       65.52       63.42     11.61 o 
  -4   4  13      118.13      135.99     16.31 o 
  -2   4  13       68.34       64.51     10.16 o 
   0   4  13       92.08      102.68     13.79 o 
   2   4  13        1.27        8.66     13.01 o 
   4   4  13        3.23       -1.92      8.97 o 
   6   4  13        2.32       23.50     14.61 o 
   8   4  13        1.93       28.08     12.79 o 
  10   4  13       39.60       23.85     10.91 o 
  12   4  13        0.00       -3.33     16.53 o 
  14   4  13       57.25       42.57     13.12 o 
  16   4  13        0.85       -4.18     17.97 o 
  18   4  13        0.14       13.17     11.40 o 
  20   4  13        2.27       13.41     27.39 o 
 -21   5  13       71.83      127.26     52.77 o 
 -19   5  13       16.60       42.26     14.53 o 
 -17   5  13        9.62       31.83     13.84 o 
 -15   5  13        0.36       17.70      8.89 o 
 -13   5  13        8.04       28.18     11.35 o 
 -11   5  13       24.72       22.83     12.92 o 
  -9   5  13       19.74       43.91      9.09 o 
  -7   5  13       25.64       51.09     10.77 o 
  -5   5  13        5.58       18.69      9.68 o 
  -3   5  13       43.44       69.17     14.72 o 
  -1   5  13      271.67      294.28     27.10 o 
   1   5  13      810.50      892.25     53.10 o 
   3   5  13       11.93       29.39     11.55 o 
   5   5  13       41.72       24.29     10.83 o 
   7   5  13      168.90      158.60     20.32 o 
   9   5  13       70.80       64.94     15.26 o 
  11   5  13        8.88       17.27      9.39 o 
  13   5  13       49.90       47.22     15.52 o 
  15   5  13        0.42        2.25     10.05 o 
  17   5  13       11.28       28.82     33.19 o 
  19   5  13       49.04       44.76     28.46 o 
 -18   6  13        0.04       19.98     12.33 o 
 -16   6  13       37.31       41.44      7.48 o 
 -14   6  13       25.61       25.32      7.43 o 
 -12   6  13        5.26       28.73     11.43 o 
 -10   6  13       42.80       53.08     12.22 o 
  -8   6  13        1.91       27.45      9.95 o 
  -6   6  13      376.24      426.28     26.90 o 
  -4   6  13       16.18       36.70     10.95 o 
  -2   6  13      134.15      159.63     27.83 o 
   0   6  13       51.96       20.92     17.30 o 
   2   6  13        1.05       22.95      9.94 o 
   4   6  13       66.66       55.00     11.58 o 
   6   6  13       17.69       28.39     13.02 o 
   8   6  13       59.52       44.82     17.24 o 
  10   6  13        2.15       16.13     16.77 o 
  12   6  13       20.41       37.38     15.87 o 
  14   6  13       58.25       45.62     13.74 o 
  16   6  13        5.69       30.77     14.54 o 
  18   6  13       27.13       24.28     12.79 o 
 -17   7  13       11.54       40.42     10.52 o 
 -15   7  13       20.42       46.18     12.42 o 
 -13   7  13       28.28       25.10      9.62 o 
 -11   7  13        1.46       14.96      7.93 o 
  -9   7  13        0.94       29.18     22.77 o 
  -7   7  13        7.23       18.94     10.76 o 
  -5   7  13       11.80       38.91     10.85 o 
  -3   7  13        0.78       13.97      9.68 o 
  -1   7  13       43.23       46.78     13.89 o 
   1   7  13        3.32        5.85     14.28 o 
   3   7  13       42.30       38.82     12.19 o 
   5   7  13       49.03       65.66     19.08 o 
   7   7  13       15.47       14.89     15.96 o 
   9   7  13       15.66       32.00     13.14 o 
  11   7  13        0.07      -16.49     16.49 o 
  13   7  13        0.97       20.50     14.61 o 
  15   7  13        6.76       27.24     14.72 o 
  17   7  13       12.24       59.51     14.40 o 
 -14   8  13       30.97       38.50     10.38 o 
 -12   8  13       27.51       22.63     15.54 o 
 -10   8  13        0.63       36.03     14.07 o 
  -8   8  13        1.56       22.08      9.78 o 
  -6   8  13       11.21        6.77     11.30 o 
  -4   8  13        4.49       10.54      7.38 o 
  -2   8  13       74.78       50.60     15.83 o 
   0   8  13        9.86       37.60     11.83 o 
   2   8  13        2.53       23.52     14.46 o 
   4   8  13       56.27      105.72     27.21 o 
   6   8  13       16.43       21.73     11.63 o 
   8   8  13        0.22        7.67     14.02 o 
  10   8  13        6.72       29.38     15.93 o 
  12   8  13        4.74       32.60     14.16 o 
  14   8  13        0.24        5.66     18.43 o 
 -11   9  13        8.25       35.46     10.82 o 
  -9   9  13       33.85       36.61     12.53 o 
  -7   9  13        2.01       26.25     10.58 o 
  -5   9  13        0.10       46.65     11.99 o 
  -3   9  13       31.40       59.50      9.80 o 
  -1   9  13       17.84       27.35     13.45 o 
   1   9  13        5.12       30.67     12.40 o 
   3   9  13       16.21       17.94     14.23 o 
   5   9  13        7.68       15.53     16.06 o 
   7   9  13        8.64       36.85     11.94 o 
   9   9  13       24.42       19.23     12.69 o 
  11   9  13       27.01       16.03     22.38 o 
  -6  10  13        2.14       41.68     14.46 o 
  -4  10  13       36.82       44.33     18.52 o 
  -2  10  13        7.64       10.60     14.44 o 
   0  10  13        6.37       34.10     15.46 o 
   2  10  13        6.32       33.77     13.96 o 
   4  10  13       15.65       42.44     18.01 o 
 -22   0  14        0.13       15.85     25.32 o 
 -20   0  14       68.29       83.25     29.42 o 
 -18   0  14       13.93        0.00     23.82 o 
 -16   0  14       35.95       15.62     28.97 o 
 -14   0  14      100.16      101.12     24.73 o 
 -12   0  14      238.00      241.46     31.72 o 
 -10   0  14      121.85       99.43     46.27 o 
  -8   0  14      109.86       78.48     25.11 o 
  -6   0  14      120.68      107.56     21.27 o 
  -4   0  14       14.53       19.02     16.93 o 
  -2   0  14       36.45        8.40     15.33 o 
   0   0  14      919.79      758.07     27.80 o 
   2   0  14      182.53      203.20     32.36 o 
   4   0  14       89.54       73.11     15.75 o 
   6   0  14       30.57       24.36     22.55 o 
   8   0  14       94.84      117.00     52.29 o 
  10   0  14       14.28       -0.84     17.04 o 
  12   0  14        0.05        6.04     26.58 o 
  14   0  14        0.22       32.38     14.35 o 
  16   0  14       30.31       35.93     10.98 o 
  18   0  14       76.04       69.56     35.21 o 
  20   0  14        4.23       22.60     17.87 o 
 -21   1  14        6.65       -2.79     16.01 o 
 -19   1  14       33.72       42.95     15.09 o 
 -17   1  14        0.37       14.21     15.76 o 
 -15   1  14      251.27      237.75     26.62 o 
 -13   1  14        0.01       28.80     13.90 o 
 -11   1  14      114.04      131.56     16.39 o 
  -9   1  14       12.80       31.78      7.62 o 
  -7   1  14     1019.07      942.75     30.31 o 
  -5   1  14        0.02        3.23     10.55 o 
  -3   1  14       78.25       76.62      8.93 o 
  -1   1  14        0.54       20.44      9.26 o 
   1   1  14      193.00      106.74     12.05 o 
   3   1  14      113.53      126.23     17.73 o 
   5   1  14        0.98        9.49      8.75 o 
   7   1  14       12.79       39.73      8.80 o 
   9   1  14       32.64       51.30     15.08 o 
  11   1  14        5.17       10.21     13.70 o 
  13   1  14        0.36       20.30      8.08 o 
  15   1  14        0.05       29.69     15.28 o 
  17   1  14       21.47       13.14     11.45 o 
  19   1  14       13.27       28.89     18.79 o 
  21   1  14       21.64       42.12     18.06 o 
 -22   2  14        1.77       11.86     14.21 o 
 -20   2  14        5.95       33.62     25.73 o 
 -18   2  14       27.90       43.67     14.01 o 
 -16   2  14       39.93       41.24     10.54 o 
 -14   2  14      118.10       88.76     18.43 o 
 -12   2  14       23.24       35.54      9.21 o 
 -10   2  14       88.13      135.47     17.70 o 
  -8   2  14       57.36       70.68     10.32 o 
  -6   2  14      742.12      790.13     30.86 o 
  -4   2  14      152.14      173.22     16.66 o 
  -2   2  14      109.55       62.09     12.90 o 
   0   2  14       19.28       39.16     11.92 o 
   2   2  14       56.75       42.48     13.60 o 
   4   2  14        1.00        6.23      6.13 o 
   6   2  14       50.12       96.43     13.30 o 
   8   2  14        6.14       16.40      9.67 o 
  10   2  14       20.93       31.21     11.05 o 
  12   2  14        9.10       20.26     17.48 o 
  14   2  14        9.45       57.30     15.05 o 
  16   2  14        0.19        4.62     11.85 o 
  18   2  14        5.01      -16.41     16.41 o 
  20   2  14        0.51       25.41     10.81 o 
 -21   3  14        0.47       44.58     14.32 o 
 -19   3  14        1.56       19.79     15.33 o 
 -17   3  14       15.41       50.69     19.25 o 
 -15   3  14      145.50      134.66     24.53 o 
 -13   3  14       10.60        8.97     11.81 o 
 -11   3  14        1.61       15.64      8.35 o 
  -9   3  14        5.25       23.27      9.18 o 
  -7   3  14        3.61        1.97      9.28 o 
  -5   3  14       47.99       30.56      7.55 o 
  -3   3  14        3.49       14.51      8.71 o 
  -1   3  14       30.09       34.13     10.63 o 
   1   3  14      157.12      148.43     22.70 o 
   3   3  14       81.44       46.18     14.18 o 
   5   3  14       10.51       14.93      9.28 o 
   7   3  14        0.05        6.59      9.51 o 
   9   3  14       36.24       28.96     11.50 o 
  11   3  14       16.11       10.44     14.53 o 
  13   3  14       59.38       49.91     18.40 o 
  15   3  14        0.03       16.24     13.06 o 
  17   3  14       32.65       33.72     14.38 o 
  19   3  14       21.94       29.18     15.83 o 
 -20   4  14       25.02       30.39     18.69 o 
 -18   4  14        2.60       16.75     19.71 o 
 -16   4  14        0.14       34.14     13.69 o 
 -14   4  14       21.01        7.07     15.92 o 
 -12   4  14      195.67      193.95     25.08 o 
 -10   4  14        0.03       15.39      9.07 o 
  -8   4  14      226.70      204.05     17.88 o 
  -6   4  14       96.12       77.97     13.79 o 
  -4   4  14      304.21      289.03     26.60 o 
  -2   4  14      705.56      750.34     39.12 o 
   0   4  14      317.82      260.15     27.27 o 
   2   4  14       22.27       26.82     10.37 o 
   4   4  14       49.71       44.04     10.18 o 
   6   4  14        0.46       21.28     11.88 o 
   8   4  14      142.37      114.28     17.96 o 
  10   4  14        1.11       11.96     20.35 o 
  12   4  14       16.40       24.38     10.72 o 
  14   4  14        3.72       18.74      9.87 o 
  16   4  14       22.60       18.72      9.74 o 
  18   4  14       34.77       32.27     26.35 o 
 -19   5  14        0.16       20.55     12.41 o 
 -17   5  14       17.01       22.57     13.04 o 
 -15   5  14       49.94       54.26     10.73 o 
 -13   5  14        0.33       16.47     11.90 o 
 -11   5  14       26.39       27.51     13.25 o 
  -9   5  14        6.32       18.54     10.74 o 
  -7   5  14       22.36       40.90     12.47 o 
  -5   5  14        3.36       15.80     11.18 o 
  -3   5  14       87.91       37.13     12.36 o 
  -1   5  14       50.06       69.37     18.58 o 
   1   5  14       63.01       47.42      8.75 o 
   3   5  14      318.69      358.09     32.49 o 
   5   5  14       31.61       62.51     17.29 o 
   7   5  14       68.84       41.90     14.11 o 
   9   5  14       81.92       82.39     17.06 o 
  11   5  14       18.56       51.79     16.47 o 
  13   5  14       10.94       27.89     23.29 o 
  15   5  14        1.04       11.54     19.28 o 
  17   5  14        0.50       37.65     15.14 o 
 -16   6  14       10.39       34.55     12.99 o 
 -14   6  14       19.43       29.69     11.99 o 
 -12   6  14        8.03       21.89      9.48 o 
 -10   6  14       48.69       45.27     12.57 o 
  -8   6  14        5.90       19.53     10.06 o 
  -6   6  14        0.80       13.85     10.71 o 
  -4   6  14        5.69       32.71      9.55 o 
  -2   6  14       68.13       39.89     12.96 o 
   0   6  14       67.47       44.27     11.10 o 
   2   6  14        8.16       15.12      9.96 o 
   4   6  14       57.03       62.57     18.97 o 
   6   6  14        0.23       15.49     12.12 o 
   8   6  14        2.69        5.98     14.81 o 
  10   6  14       52.69       47.17     18.22 o 
  12   6  14        6.71       12.43     15.58 o 
  14   6  14        7.66       21.24     11.77 o 
  16   6  14        2.17       41.18     11.29 o 
 -15   7  14        4.66       27.88     10.90 o 
 -13   7  14        0.19        9.45     11.33 o 
 -11   7  14        0.25       20.92     25.40 o 
  -9   7  14       17.92       31.91     15.20 o 
  -7   7  14        0.13       29.16     11.18 o 
  -5   7  14       28.75        7.75      8.51 o 
  -3   7  14        0.67        6.94     13.32 o 
  -1   7  14       36.59       42.38     11.10 o 
   1   7  14        3.28       -4.69     10.55 o 
   3   7  14      214.35      198.00     30.43 o 
   5   7  14      101.21       89.23     20.47 o 
   7   7  14       24.78       26.68     11.49 o 
   9   7  14      132.48      142.79     20.23 o 
  11   7  14       44.51       66.00     26.21 o 
  13   7  14       40.72       44.32     12.26 o 
 -12   8  14        3.99       19.25     11.33 o 
 -10   8  14       22.64       56.41     14.60 o 
  -8   8  14       13.33       38.13     12.01 o 
  -6   8  14       41.95       42.78     22.29 o 
  -4   8  14        0.08       10.93     11.05 o 
  -2   8  14       14.85       29.61     15.76 o 
   0   8  14       14.96       27.34     12.65 o 
   2   8  14        1.52       -1.77     17.40 o 
   4   8  14        0.00       25.12     22.30 o 
   6   8  14        6.20        5.69     16.36 o 
   8   8  14       83.93       41.99     19.60 o 
  10   8  14        4.24       34.51     11.42 o 
  -7   9  14        2.27       19.41     11.31 o 
  -5   9  14        1.01       35.92     20.04 o 
  -3   9  14        6.42       17.61     10.93 o 
  -1   9  14       14.32       10.88     12.74 o 
   1   9  14       38.20       44.60     13.40 o 
   3   9  14        0.12       10.95     13.41 o 
   5   9  14        0.90       48.76     16.05 o 
   7   9  14        0.21       40.62     16.21 o 
 -19   1  15       23.76       39.12     18.35 o 
 -17   1  15        6.55       19.79     12.31 o 
 -15   1  15       40.84       58.56     18.99 o 
 -13   1  15       27.29       27.14     15.11 o 
 -11   1  15      152.36      126.73     19.63 o 
  -9   1  15       29.94       21.73      7.18 o 
  -7   1  15       61.93       44.54      9.07 o 
  -5   1  15        1.27       32.66      7.49 o 
  -3   1  15       14.66       75.57     26.90 o 
  -1   1  15        8.13       23.84      9.00 o 
   1   1  15        0.13       27.07      9.39 o 
   3   1  15       21.01       24.94      8.89 o 
   5   1  15       42.50       27.78     12.42 o 
   7   1  15      148.80      185.78     24.71 o 
   9   1  15        1.41       17.23     10.83 o 
  11   1  15        0.25       26.67     12.78 o 
  13   1  15       56.77       55.77     14.67 o 
  15   1  15       17.21       14.41     13.25 o 
  17   1  15        0.58       23.46      8.07 o 
  19   1  15       24.11       23.77     13.47 o 
 -20   2  15       16.24       23.48     15.66 o 
 -18   2  15       10.39       17.01     16.60 o 
 -16   2  15      136.56      126.19     22.06 o 
 -14   2  15       10.74       11.13     17.11 o 
 -12   2  15        2.55       24.57     10.86 o 
 -10   2  15      135.82      129.22     14.25 o 
  -8   2  15      179.11      172.13     18.71 o 
  -6   2  15       21.52       26.58     11.73 o 
  -4   2  15        2.78       18.27      8.87 o 
  -2   2  15       75.54       83.66     12.39 o 
   0   2  15      113.57       82.26     12.12 o 
   2   2  15       45.84       36.72     12.96 o 
   4   2  15       15.03       39.91      9.50 o 
   6   2  15        1.35       10.14     12.51 o 
   8   2  15       85.36      108.41     15.58 o 
  10   2  15        0.88       34.46      9.81 o 
  12   2  15       83.77       82.14     20.07 o 
  14   2  15        0.98       21.70     16.97 o 
  16   2  15        0.54       25.07     21.74 o 
  18   2  15       14.98       33.73     11.80 o 
 -19   3  15        4.79       43.14     13.83 o 
 -17   3  15        6.41        2.19     12.15 o 
 -15   3  15       24.32        0.69     13.89 o 
 -13   3  15       45.95       24.38     14.76 o 
 -11   3  15       12.91       16.16      9.79 o 
  -9   3  15        4.44        9.21      8.56 o 
  -7   3  15      140.25      145.71     18.63 o 
  -5   3  15       51.71       31.42     10.45 o 
  -3   3  15       48.67       91.46     14.62 o 
  -1   3  15        0.98        2.99      8.98 o 
   1   3  15      178.87      127.18     14.58 o 
   3   3  15       86.60       55.43     11.16 o 
   5   3  15       30.43       56.66     14.48 o 
   7   3  15        0.28       18.53      8.41 o 
   9   3  15       25.42       46.07     20.10 o 
  11   3  15        0.07       17.55     16.93 o 
  13   3  15       97.20      127.82     21.53 o 
  15   3  15        5.87       31.15     10.46 o 
  17   3  15        2.27       41.02     19.91 o 
 -18   4  15        5.70       12.77      9.37 o 
 -16   4  15        1.47       39.42     15.44 o 
 -14   4  15      105.65       77.77     18.40 o 
 -12   4  15       14.20        3.32      9.43 o 
 -10   4  15       14.66       34.19     10.36 o 
  -8   4  15        3.42       12.01      7.91 o 
  -6   4  15      120.39      147.35     16.83 o 
  -4   4  15        7.81       14.82      9.54 o 
  -2   4  15       26.42       12.19     13.20 o 
   0   4  15       73.02       88.04     14.56 o 
   2   4  15       21.97       37.46      8.08 o 
   4   4  15        9.82        9.86      9.24 o 
   6   4  15        0.60       12.73     11.49 o 
   8   4  15        9.27       19.22      9.13 o 
  10   4  15       73.38       65.40     13.98 o 
  12   4  15       37.37       41.25     16.30 o 
  14   4  15       33.79       42.01     15.06 o 
  16   4  15        0.10        7.29     21.49 o 
 -17   5  15       10.89       22.23     14.36 o 
 -15   5  15        1.26       25.20     11.14 o 
 -13   5  15        2.58       11.50     12.49 o 
 -11   5  15        5.75       26.27     11.35 o 
  -9   5  15        1.62       -4.80     12.71 o 
  -7   5  15        0.19       22.52     12.58 o 
  -5   5  15        0.04       15.25     13.01 o 
  -3   5  15        2.28       17.55     11.18 o 
  -1   5  15        5.76       33.39     13.14 o 
   1   5  15        9.72       12.93      9.37 o 
   3   5  15      249.41      235.37     30.03 o 
   5   5  15       84.48       65.67     16.72 o 
   7   5  15       65.61       60.43     18.84 o 
   9   5  15        3.00       31.96     11.07 o 
  11   5  15        0.22       25.57     17.31 o 
  13   5  15       71.38       43.28     18.82 o 
  15   5  15        5.88       28.02     17.46 o 
 -14   6  15       21.53       20.94      9.41 o 
 -12   6  15       34.05       43.28     14.99 o 
 -10   6  15       13.75       22.23     10.79 o 
  -8   6  15        7.95       30.61     17.44 o 
  -6   6  15       14.37       18.76      9.85 o 
  -4   6  15       32.16       40.29     10.07 o 
  -2   6  15      190.28      174.26     23.03 o 
   0   6  15       73.89       82.42     13.96 o 
   2   6  15      212.08      207.19     23.68 o 
   4   6  15       86.29       62.65     20.31 o 
   6   6  15       41.56       43.46     13.61 o 
   8   6  15       47.58       55.54     13.77 o 
  10   6  15       30.59       34.73     15.10 o 
  12   6  15       42.97       65.83     23.92 o 
  14   6  15        6.45       52.03     19.92 o 
 -11   7  15       11.77       40.93     10.67 o 
  -9   7  15       14.03       18.21     10.45 o 
  -7   7  15        0.05       23.81     12.26 o 
  -5   7  15        0.81       -5.45     10.02 o 
  -3   7  15       25.61       22.80     10.84 o 
  -1   7  15        0.25       34.22     12.99 o 
   1   7  15       19.96       17.92     12.76 o 
   3   7  15        1.17        3.09     11.76 o 
   5   7  15       11.86       10.88     10.89 o 
   7   7  15        1.06       17.80     13.92 o 
   9   7  15       16.04       31.40     13.76 o 
  11   7  15       15.50       40.65     15.55 o 
  -8   8  15        0.27       19.23     10.57 o 
  -6   8  15       13.08       27.19     15.02 o 
  -4   8  15        0.47       29.48     14.22 o 
  -2   8  15       10.42       27.79     11.72 o 
   0   8  15        6.36       16.67     20.76 o 
   2   8  15        4.39       17.50     13.52 o 
   4   8  15        8.30       37.26     13.55 o 
   6   8  15        8.27        6.25     13.41 o 
 -18   0  16        7.50       -2.69     19.19 o 
 -16   0  16      107.33       95.31     21.65 o 
 -14   0  16       27.26       30.91     11.76 o 
 -12   0  16      291.18      245.82     46.67 o 
 -10   0  16        1.94        9.39     14.93 o 
  -8   0  16       34.60       31.97     12.42 o 
  -6   0  16       87.35       76.28     17.83 o 
  -4   0  16        0.58       -1.91     12.44 o 
  -2   0  16        1.07      -13.73     13.73 o 
   0   0  16       51.85       56.43     23.57 o 
   2   0  16        0.05       14.02     42.04 o 
   4   0  16      165.22      211.24     42.99 o 
   6   0  16      123.87      166.61     35.88 o 
   8   0  16       15.31       53.99     28.26 o 
  10   0  16        1.10        2.66     20.61 o 
  12   0  16      167.40      105.61     24.40 o 
  14   0  16       14.96       44.59     20.45 o 
  16   0  16        9.87       43.55     28.38 o 
 -17   1  16       23.71       24.63     12.95 o 
 -15   1  16        7.21       17.36     12.13 o 
 -13   1  16        1.02       14.36     21.80 o 
 -11   1  16        2.02       16.51      9.33 o 
  -9   1  16        4.94       15.67      6.06 o 
  -7   1  16        1.34       17.17      9.87 o 
  -5   1  16        2.77       16.60      8.14 o 
  -3   1  16        3.29       15.79     10.70 o 
  -1   1  16        0.81       22.31      8.51 o 
   1   1  16        5.03       12.18     10.43 o 
   3   1  16        4.86       11.10     13.38 o 
   5   1  16        6.71       12.69     12.62 o 
   7   1  16       31.55       41.45     12.64 o 
   9   1  16       10.39       12.35     18.12 o 
  11   1  16        2.54        6.12     12.69 o 
  13   1  16       38.78       34.35     18.37 o 
  15   1  16        6.64       10.94     10.58 o 
  17   1  16       26.04       32.27     13.35 o 
 -16   2  16        4.83        8.47     13.23 o 
 -14   2  16        6.63       18.84     14.69 o 
 -12   2  16        6.11       11.15      8.38 o 
 -10   2  16       43.81       43.53     13.49 o 
  -8   2  16       16.38       32.40     10.15 o 
  -6   2  16       47.08       47.32     11.07 o 
  -4   2  16       13.43       33.23     11.46 o 
  -2   2  16       36.62       48.76     13.20 o 
   0   2  16       41.52       55.61     11.04 o 
   2   2  16       26.36       14.25     10.64 o 
   4   2  16      107.18       95.83     16.56 o 
   6   2  16        1.36       22.92     10.17 o 
   8   2  16        3.63        4.73     10.35 o 
  10   2  16       22.70       32.62     18.59 o 
  12   2  16       54.90       36.14     22.65 o 
  14   2  16        2.43       28.53     12.09 o 
  16   2  16        6.41       21.00     17.56 o 
 -17   3  16        1.22        2.77     15.09 o 
 -15   3  16        5.82       35.78     13.94 o 
 -13   3  16       28.89       39.49     13.23 o 
 -11   3  16       57.20       59.99     14.68 o 
  -9   3  16        5.50       13.40      8.70 o 
  -7   3  16       12.44       22.05     12.77 o 
  -5   3  16        6.57       21.30     11.27 o 
  -3   3  16       12.61       25.52     13.77 o 
  -1   3  16        6.93       33.16      9.70 o 
   1   3  16        6.59       23.15     10.06 o 
   3   3  16        2.27       19.01      6.56 o 
   5   3  16        2.04       23.95      6.63 o 
   7   3  16       17.41       39.17     11.08 o 
   9   3  16        0.65       -3.36     18.27 o 
  11   3  16      111.11       90.25     21.07 o 
  13   3  16        5.08       34.63     14.95 o 
  15   3  16        0.51       18.43     17.71 o 
 -16   4  16        0.79       23.73     13.53 o 
 -14   4  16        1.10       25.11     11.11 o 
 -12   4  16       39.10       40.29     13.38 o 
 -10   4  16       58.10       75.65     16.22 o 
  -8   4  16       60.87       88.61     18.44 o 
  -6   4  16       51.22       53.51     11.66 o 
  -4   4  16       18.02       21.46     12.37 o 
  -2   4  16       15.00       27.73     12.22 o 
   0   4  16      118.94       75.34     12.11 o 
   2   4  16      408.13      375.83     34.18 o 
   4   4  16       10.83       26.10      6.69 o 
   6   4  16        1.29       11.65      9.19 o 
   8   4  16       24.96       42.33     18.03 o 
  10   4  16       41.64       55.71     21.94 o 
  12   4  16       23.22       -6.60     19.86 o 
  14   4  16       20.74       32.81     19.62 o 
 -13   5  16       19.94       18.45      8.53 o 
 -11   5  16        7.39       16.64     10.98 o 
  -9   5  16       16.31       29.83     11.72 o 
  -7   5  16        4.85       31.76     19.52 o 
  -5   5  16        7.35       26.86     12.88 o 
  -3   5  16        3.20       28.63     10.99 o 
  -1   5  16        0.01       23.91      8.43 o 
   1   5  16       26.46       29.04      7.66 o 
   3   5  16        1.30       14.04     12.15 o 
   5   5  16       40.96       44.62     13.77 o 
   7   5  16       20.27       32.12     13.36 o 
   9   5  16       66.95       86.38     21.86 o 
  11   5  16       17.19       31.02     13.73 o 
  13   5  16       28.45       27.28     24.57 o 
 -12   6  16        1.56        1.79     12.79 o 
 -10   6  16        1.00       31.64     12.16 o 
  -8   6  16        0.64        6.09     12.79 o 
  -6   6  16       12.83       27.36     14.62 o 
  -4   6  16       13.52       26.60     11.39 o 
  -2   6  16       29.87       41.11     11.77 o 
   0   6  16        2.58        4.40     18.58 o 
   2   6  16        0.23        4.01      8.02 o 
   4   6  16        0.15       11.14      9.91 o 
   6   6  16       28.63       36.06     11.39 o 
   8   6  16       22.60       20.11     11.83 o 
  10   6  16        4.43       19.55     25.65 o 
  -7   7  16        0.08       -1.22     11.57 o 
  -5   7  16        0.27       26.28     12.19 o 
  -3   7  16        5.59        8.84     12.77 o 
  -1   7  16        1.53        8.57     14.28 o 
   1   7  16        7.43       14.44     12.72 o 
   3   7  16       12.76       16.63     10.92 o 
   5   7  16        3.91       14.89      8.93 o 
   7   7  16       68.12       70.19     18.60 o 
 -15   1  17        6.13       40.12     11.58 o 
 -13   1  17        2.05       20.60     11.22 o 
 -11   1  17       15.89       24.65     14.12 o 
  -9   1  17        7.71       19.01      9.28 o 
  -7   1  17        4.41       22.52     10.88 o 
  -5   1  17        0.97        5.31      9.72 o 
  -3   1  17        2.00       20.85      9.81 o 
  -1   1  17       12.75       27.83     12.56 o 
   1   1  17        8.05       16.73     11.83 o 
   3   1  17        0.09       20.63     15.95 o 
   5   1  17       36.03       45.89     12.02 o 
   7   1  17        9.30        5.98     12.66 o 
   9   1  17       23.04       24.97     13.92 o 
  11   1  17       72.11       52.24     12.93 o 
  13   1  17        1.10        3.70     15.57 o 
 -14   2  17       16.30       34.60     13.66 o 
 -12   2  17      103.96       68.82     17.54 o 
 -10   2  17        8.82       26.46     11.99 o 
  -8   2  17      101.01       98.85     17.06 o 
  -6   2  17       53.16       56.30     12.57 o 
  -4   2  17       11.45        7.79     11.63 o 
  -2   2  17       33.16       43.13     12.33 o 
   0   2  17        4.91       23.08     11.06 o 
   2   2  17       24.16       54.95     19.37 o 
   4   2  17       57.81       73.61     18.01 o 
   6   2  17       76.06       70.55     15.07 o 
   8   2  17       89.56      119.94     21.52 o 
  10   2  17        6.69       30.91     12.35 o 
  12   2  17       31.49       39.16     14.93 o 
  14   2  17       20.51       56.42     30.94 o 
 -13   3  17       19.59        6.53     14.35 o 
 -11   3  17        2.02       30.06     10.52 o 
  -9   3  17      111.69       54.13     16.08 o 
  -7   3  17        7.60        2.75     11.45 o 
  -5   3  17        2.58       37.87     11.46 o 
  -3   3  17       14.55       20.17     10.67 o 
  -1   3  17       87.67       84.25     15.87 o 
   1   3  17        0.05        7.11     10.11 o 
   3   3  17        4.09       -0.43     13.39 o 
   5   3  17        0.01       14.05     10.73 o 
   7   3  17       38.02       60.09     30.31 o 
   9   3  17        1.38       39.52     15.47 o 
  11   3  17        4.13       10.40     22.36 o 
  13   3  17        8.04       39.40     17.61 o 
 -12   4  17        0.04       27.90      9.88 o 
 -10   4  17       26.80       34.01     14.09 o 
  -8   4  17       60.75       46.43     13.53 o 
  -6   4  17       10.12       31.86     10.20 o 
  -4   4  17       57.97       73.70     12.84 o 
  -2   4  17       88.80       56.52     17.06 o 
   0   4  17       64.08       69.08     14.37 o 
   2   4  17       31.92       39.05     10.64 o 
   4   4  17        2.74       27.86     15.59 o 
   6   4  17       61.08       57.81     22.34 o 
   8   4  17       45.33       27.35     19.44 o 
  10   4  17        8.60       39.65     17.11 o 
  -9   5  17       17.20       35.21     34.06 o 
  -7   5  17        9.06       29.86     13.55 o 
  -5   5  17        0.26        6.48     11.46 o 
  -3   5  17        1.64       14.52     11.07 o 
  -1   5  17       83.06       91.91     16.84 o 
   1   5  17        0.15       32.63     13.17 o 
   3   5  17        9.72       33.26     13.78 o 
   5   5  17        2.84        4.43     13.26 o 
   7   5  17        3.06       47.28     19.69 o 
   9   5  17        1.02        8.70     14.01 o 
  -6   6  17        0.34       30.98     11.28 o 
  -4   6  17        0.44       25.24      9.26 o 
  -2   6  17      102.60      142.18     26.83 o 
   0   6  17       15.56        5.32     13.53 o 
   2   6  17       66.55       51.50     14.02 o 
   4   6  17       84.21       78.64     16.53 o 
 -12   0  18       10.64       30.54     27.00 o 
 -10   0  18       74.73       71.67     23.15 o 
  -8   0  18      237.16      140.83     33.52 o 
  -6   0  18       11.49       37.11     32.71 o 
  -4   0  18       11.43       40.85     22.98 o 
  -2   0  18       18.97       25.83     16.45 o 
   0   0  18        3.19       42.35     20.78 o 
   2   0  18       20.60       38.78     23.45 o 
   4   0  18       23.86       27.65     18.82 o 
   6   0  18        0.04       50.75     15.47 o 
   8   0  18      101.44       72.73     46.96 o 
  10   0  18       64.55       55.02     23.49 o 
 -11   1  18        5.35        8.67     13.88 o 
  -9   1  18       63.77       59.47     12.20 o 
  -7   1  18        6.17       16.25      6.76 o 
  -5   1  18        0.02       19.45     10.79 o 
  -3   1  18        3.91       14.44     15.72 o 
  -1   1  18       73.02       60.23     15.16 o 
   1   1  18        0.22       -2.04     14.08 o 
   3   1  18       43.97       70.49     19.59 o 
   5   1  18       16.50       48.72     28.75 o 
   7   1  18        0.93       -6.23     16.07 o 
   9   1  18       13.36       30.10     21.13 o 
 -10   2  18       33.11       25.26     13.18 o 
  -8   2  18        1.58       24.14     13.70 o 
  -6   2  18       70.96       53.44     13.75 o 
  -4   2  18        6.94       45.32     13.72 o 
  -2   2  18       92.69       82.84     20.00 o 
   0   2  18       51.22       35.95     11.97 o 
   2   2  18        7.65        1.65     11.99 o 
   4   2  18       24.44       39.54     14.23 o 
   6   2  18        0.05       17.48      7.62 o 
   8   2  18       34.88       44.05     12.95 o 
  10   2  18        9.07       32.91     16.57 o 
  -9   3  18      100.08       58.05     16.26 o 
  -7   3  18        0.02       16.87     17.69 o 
  -5   3  18        2.34       32.56     13.27 o 
  -3   3  18       10.76       24.76     10.07 o 
  -1   3  18        0.27       28.76     10.38 o 
   1   3  18        0.12       31.47     13.34 o 
   3   3  18       20.73       31.90     12.48 o 
   5   3  18       22.66       73.96     26.68 o 
   7   3  18        6.91       39.22     14.21 o 
  -6   4  18        3.71       11.57      8.16 o 
  -4   4  18       53.11       46.09      9.77 o 
  -2   4  18       29.02       34.78     13.20 o 
   0   4  18       57.39       57.25     13.01 o 
   2   4  18      122.78       86.45     19.21 o 
   4   4  18        0.01       18.55     27.69 o 
   6   4  18       50.44       44.84     15.01 o 
  -1   5  18       37.92       35.04     10.91 o 
   1   5  18       21.44       38.89     13.66 o 
  -5   1  19       14.79        5.61     16.84 o 
  -3   1  19        9.22       30.56     15.20 o 
  -1   1  19        9.92       24.30     10.49 o 
   1   1  19        0.03       28.29      9.29 o 
   3   1  19       27.29       32.76     10.67 o 
  -4   2  19       51.89       18.96     29.76 o 
  -2   2  19       10.65       48.68     23.85 o 
   0   2  19       21.93       14.92     13.37 o 
   2   2  19       27.09       21.75     17.44 o 
                                                 
